# Supplementary material for: Identification of potential genes in upper tract urothelial carcinoma using next-generation sequencing with bioinformatics and in vitro analyses
Source: PeerJ. 2021 Apr 27;9:e11343. doi: 10.7717/peerj.11343 (PMC8086570; doi:10.7717/peerj.11343)
Supplement: Supplemental Information 1 — mRNA expression of PDE5A, CYBRD1, and ZEB2 in UC and UTUC cells. [file peerj-09-11343-s001.xlsx]

## Sheet: ZEB2
	2018-11-30
RT4	32.8888	32.6777	32.3386
BFTC905	35.4706	34.5357	33.7201
J82	23.1095	23.1417	22.9885
T24	23.5495	23.5065	23.5673
UMUC3	24.3907	24.3587	24.322
5637	23.1186	23.1535	22.991
BFTC909	24.2823	24.2563	24.2793
UMUC14	34.3107	34.1567	34.6938
MB49	22.4179
RT4	13.8487	13.9545	13.9016
BFTC905	12.5552	12.5952	12.5752
J82	13.4616	13.4272	13.4444
T24	13.4324	13.4513	13.4419
UMUC3	12.3951	12.451	12.423
5637	13.8934	13.9832	13.9383
BFTC909	13.7995	13.7078	13.7537
UMUC14	14.0984	13.9856	14.042
MB49	14.4977		14.4977
delta Ct	18.7334	18.7334
RT4	18.9872	18.7761	18.4369
BFTC905	22.8954	21.9605	21.1448
J82	9.66504	9.69728	9.54403
T24	10.1076	10.0646	10.1254
UMUC3	11.9677	11.9357	11.899
5637	9.18039	9.21523	9.0527
BFTC909	10.5286	10.5026	10.5256
UMUC14	20.2687	20.1147	20.6518
MB49	7.92024
delta delta Ct
RT4	0.253783	0.0426928	-0.296476
BFTC905	4.16197	3.22706	2.41143
J82	-9.06838	-9.03614	-9.18939
T24	-8.62577	-8.66881	-8.60801
UMUC3	-6.76572	-6.79774	-6.83445
5637	-9.55303	-9.51819	-9.68072
BFTC909	-8.20478	-8.23083	-8.20778
UMUC14	1.53526	1.38127	1.91838
MB49	-10.8132
RQ
RT4	0.838694	0.970841	1.22814
BFTC905	0.0558628	0.106797	0.18797			0.838694	0.0558628	536.851	395.016	108.814	751.186	295.042	0.345017	1799.24
J82	536.851	524.988	583.824			0.970841	0.106797	524.988	406.979	111.256	733.262	300.418	0.383881
T24	395.016	406.979	390.185			1.22814	0.18797	583.824	390.185	114.123	820.703	295.656	0.264552
UMUC3	108.814	111.256	114.123
5637	751.186	733.262	820.703
BFTC909	295.042	300.418	295.656
UMUC14	0.345017	0.383881	0.264552
MB49	1799.24
Group Name	N	Missing	Mean	Std Dev	SEM
Col 1	3	0	1.013	0.198	0.114
Col 2	3	0	0.117	0.0666	0.0385	***
Col 3	3	0	548.554	31.115	17.964	***
Col 4	3	0	397.393	8.646	4.992	***
Col 5	3	0	111.398	2.657	1.534	***
Col 6	3	0	768.384	46.188	26.666	***
Col 7	3	0	297.039	2.943	1.699	***
Col 8	3	0	0.331	0.0609	0.0351	***
Col 9	1	0	1799.24	0	0	***

## Sheet: CYBRD1
	2018-11-30
RT4	25.8373	25.7253	25.8477
BFTC905	23.9719	23.9022	23.9303
J82	22.8703	22.8409	22.8351
T24	22.3279	22.2258	21.2692
UMUC3	22.9888	23.0047	23.0196
5637	21.9024	21.7396	21.8181
BFTC909	21.9197	21.9589	21.9804
UMUC14	24.7635	24.7607	24.7762
MB49	34.6874
RT4	13.8487	13.9545	13.9016
BFTC905	12.5552	12.5952	12.5752
J82	13.4616	13.4272	13.4444
T24	13.4324	13.4513	13.4419
UMUC3	12.3951	12.451	12.423
5637	13.8934	13.9832	13.9383
BFTC909	13.7995	13.7078	13.7537
UMUC14	14.0984	13.9856	14.042
MB49	14.4977		14.4977
delta Ct	11.9018	11.9018
RT4	11.9357	11.8237	11.946
BFTC905	11.3967	11.327	11.3551
J82	9.42585	9.39647	9.3907
T24	8.88606	8.78396	7.82734
UMUC3	10.5658	10.5817	10.5966
5637	7.96415	7.80139	7.8798
BFTC909	8.16608	8.20524	8.22676
UMUC14	10.7215	10.7187	10.7342
MB49	20.1897
delta delta Ct
RT4	0.0339158	-0.0781562	0.0442403
BFTC905	-0.50513	-0.574786	-0.54667
J82	-2.47595	-2.50534	-2.51111
T24	-3.01575	-3.11785	-4.07447
UMUC3	-1.33606	-1.32014	-1.30519
5637	-3.93765	-4.10042	-4.02201
BFTC909	-3.73573	-3.69657	-3.67505
UMUC14	-1.18029	-1.18312	-1.1676
MB49	8.2879
RQ
RT4	0.976766	1.05567	0.9698
BFTC905	1.41925	1.48946	1.46071
J82	5.56335	5.67784	5.70059
T24	8.08782	8.68095	16.8476
UMUC3	2.5246	2.49691	2.47115
5637	15.3233	17.1534	16.2459
BFTC909	13.3219	12.9652	12.7732
UMUC14	2.26622	2.27068	2.24638
MB49	0.00319958				0.976766	1.41925	5.56335	8.08782	2.5246	15.3233	13.3219	2.26622	0.00319958
					1.05567	1.48946	5.67784	8.68095	2.49691	17.1534	12.9652	2.27068
					0.9698	1.46071	5.70059	16.8476	2.47115	16.2459	12.7732	2.24638
Group Name	N	Missing	Mean	Std Dev	SEM
Col 1	3	0	1.001	0.0477	0.0275
Col 2	3	0	1.456	0.0353	0.0204	***
Col 3	3	0	5.647	0.0736	0.0425	***
Col 4	3	0	11.205	4.895	2.826	***
Col 5	3	0	2.498	0.0267	0.0154	***
Col 6	3	0	16.241	0.915	0.528	***
Col 7	3	0	13.02	0.278	0.161	***
Col 8	3	0	2.261	0.0129	0.00747	***
Col 9	1	0	0.0032	0	0

## Sheet: PDE5A
	2018-11-30
RT4	33.3226	32.789	33.2387
BFTC905	33.8811	34.3305	33.8636
J82	33.1165	33.4827	33.482
T24	33.7586	34.3328	33.5336
UMUC3	35.3953	34.661	34.4602
5637	36.051	36.412	36.511
BFTC909	38.5846		39.2914
UMUC14	33.654	34.0679	33.6746
MB49	22.315
RT4	13.8487	13.9545	13.9016
BFTC905	12.5552	12.5952	12.5752
J82	13.4616	13.4272	13.4444
T24	13.4324	13.4513	13.4419
UMUC3	12.3951	12.451	12.423
5637	13.8934	13.9832	13.9383
BFTC909	13.7995	13.7078	13.7537
UMUC14	14.0984	13.9856	14.042
MB49	14.4977		14.4977
delta Ct	19.2151	19.2151
RT4	19.421	18.8873	19.3371
BFTC905	21.3059	21.7553	21.2883
J82	19.672	20.0383	20.0376
T24	20.3168	20.891	20.0918
UMUC3	22.9722	22.238	22.0372
5637	22.1127	22.4737	22.5728
BFTC909	24.8309		25.5377
UMUC14	19.612	20.0258	19.6326
MB49	7.81737
delta delta Ct
RT4	0.205836	-0.327794	0.121958
BFTC905	2.0908	2.54018	2.07321
J82	0.456882	0.823142	0.822452
T24	1.10164	1.67584	0.876646
UMUC3	3.7571	3.02284	2.82203
5637	2.89758	3.25856	3.35762
BFTC909	5.61575		6.3226
UMUC14	0.396886	0.8107	0.417454
MB49	-11.3978
RQ
RT4	0.867036	1.25509	0.918939
BFTC905	0.23475	0.171922	0.237631
J82	0.728559	0.56521	0.56548
T24	0.465985	0.312983	0.544632
UMUC3	0.0739606	0.123037	0.141411
5637	0.134197	0.10449	0.0975561
BFTC909	0.0203935		0.0124942
UMUC14	0.759496	0.570105	0.748745		0.867036	0.23475	0.728559	0.465985	0.0739606	0.134197	0.0203935	0.759496
MB49	2698.17				1.25509	0.171922	0.56521	0.312983	0.123037	0.10449		0.570105
					0.918939	0.237631	0.56548	0.544632	0.141411	0.0975561	0.0124942	0.748745
Group Name	N	Missing	Mean	Std Dev	SEM
Col 1	3	0	1.014	0.211	0.122
Col 2	3	0	0.215	0.0371	0.0214	***
Col 3	3	0	0.62	0.0942	0.0544	***
Col 4	3	0	0.441	0.118	0.068	***
Col 5	3	0	0.113	0.0349	0.0201	***
Col 6	3	0	0.112	0.0195	0.0112	***
Col 7	3	1	0.0164	0.00559	0.00395	***
Col 8	3	0	0.693	0.106	0.0614	***
