# Supplementary material for: Identification of potential genes in upper tract urothelial carcinoma using next-generation sequencing with bioinformatics and in vitro analyses
Source: PeerJ. 2021 Apr 27;9:e11343. doi: 10.7717/peerj.11343 (PMC8086570; doi:10.7717/peerj.11343)
Supplement: Supplemental Information 2 — PDE 5A expression through real-time PCR. [file peerj-09-11343-s002.xls]

## Sheet: 工作表2 (2)
		1		2		3		4		5		6		7	8		9		10		11		12		13		14		15		16		17	18		19		20
CT		N291+T104		N156+T83		N135+T115		N422+T271		N526+T322		N375+T243			N91+T41		N161+T100		N191+T62		N143+T87		T54+N195		N120+T105		N184+T68		N1+T3		N265+T106			N255(N282)+T140
PDE5A	Normal	34.9777	35.4341	37.7234	37.4937	35.3601	35.8318	39.2086	37.7136	33.9205	34.0835	31.6778	31.8715	36.5327	31.3185	31.6321	34.4399	31.8195	38.3875	38.5482	34.5592	34.5658	37.1134	37.7099	36.2613	37.2948	33.4218	33.2739	35.637	36.0064	37.1047	35.9877	39.719	36.1993	36.3189	30.5622	30.8605	33.9818	33.7405
	Tumor	35.5446	36.6114	33.7801	33.6668	34.1676	33.7737	39.331	38.3552	33.7146	34.0628	31.5494	31.4408	33.6843	33.0463	33.3055	33.1995	33.0506	35.1381	35.1546	34.7177	34.5462	36.095	36.7515	33.5404	33.6092	33.1516	32.915	35.7665	35.705	38.271	39.9886	35.6258	37.0665	37.2999	32.6108	32.55	32.4359	32.296
GAPDH	Normal	28.468	28.5526	32.0292	32.2776	27.7545	27.8587	29.0593	29.4182	28.5576	28.7099	24.2805	24.4877	29.0958	28.5589	29.0157	30.86	34.1138	31.9276	32.3024	27.0705	27.6413	32.8027	32.9046	30.8191	30.9872	28.3304	28.5953	30.1634	30.4222	29.9761	30.3821	35.1269	30.3359	30.5854	24.2896	24.8899	28.1833	28.1698
	Tumor	28.1983	28.3349	22.5083	22.4027	23.0272	23.0635	27.1009	27.1639	26.338	26.3498	25.5048	25.6279	25.4278	27.0219	27.1349	23.5736	23.6665	29.0281	29.4063	24.1382	24.292	26.8104	26.9225	23.7349	23.5775	23.6478	23.79	25.5279	25.6807	30.9545	31.035	28.7859	25.1705	24.7259	23.0995	23.2331	22.8581	22.9555
	5.77077
delta Ct	Normal	6.50972	6.8815	5.6942	5.21617	7.60553	7.97313	10.1492	8.29545	5.36292	5.37354	7.39738	7.38379	7.4369	2.75968	2.61637	3.57993	-2.29431	6.45988	6.24581	7.48875	6.92448	4.31073	4.80533	5.44221	6.30759	5.09144	4.67861	5.47359	5.58421	7.1286	5.60553	4.59204	5.86345	5.73354	6.2726	5.97061	5.79852	5.57062
	Tumor	7.34621	8.27648	11.2718	11.2641	11.1404	10.7101	12.2301	11.1914	7.37655	7.71299	6.04461	5.81293	8.25646	6.02435	6.17064	9.62591	9.38404	6.11	5.74832	10.5794	10.2542	9.28465	9.82897	9.80551	10.0317	9.50383	9.12505	10.2386	10.0242	7.31655	8.95358	6.83995	11.8959	12.574	9.51122	9.31692	9.57775	9.34046
delta delta Ct
	Normal	0.272613	0.644396	-0.542906	-1.02093	1.36843	1.73603	3.91212	2.05834	-0.874184	-0.863562	1.16027	1.14668	1.19979	-3.47743	-3.62074	-2.65718	-8.53142	0.222772	0.00870674	1.25165	0.687374	-1.92637	-1.43178	-0.794892	0.0704839	-1.14567	-1.55849	-0.763514	-0.652895	0.891491	-0.631577	-1.64506	-0.373659	-0.503563	0.0354993	-0.266499	-0.438584	-0.666482
	Tumor	1.10911	2.03937	5.03469	5.027	4.90331	4.47303	5.99301	4.95426	1.13945	1.47589	-0.192498	-0.424172	2.01935	-0.212754	-0.0664695	3.3888	3.14693	-0.127108	-0.488787	4.34234	4.01711	3.04755	3.59186	3.5684	3.79463	3.26672	2.88794	4.00149	3.78711	1.07944	2.71648	0.602848	5.65881	6.33688	3.27412	3.07982	3.34065	3.10336
11.6907	11.6907
	Normal	0.827819	0.639761	1.4569	2.02923	0.387313	0.300195	0.0664253	0.240092	1.83297	1.81953	0.447427	0.451663	0.435338	11.1381	12.3013	6.30797	370.009	0.856917	0.993983	0.419968	0.620983	3.80098	2.69779	1.73495	0.952319	2.21249	2.94546	1.69762	1.57232	0.539057	1.54926	3.12762	1.29564	1.41771	0.975694	1.20288	1.35527	1.5872
	Tumor	0.463581	0.243269	0.0305076	0.0306706	0.0334161	0.0450281	0.0157009	0.0322567	0.453933	0.359512	1.14274	1.3418	0.246669	1.1589	1.04715	0.0954705	0.112896	1.0921	1.40326	0.0492974	0.061763	0.120947	0.0829358	0.0842955	0.0720616	0.103901	0.135096	0.0624357	0.072438	0.473212	0.152145	0.658453	0.0197938	0.0123711	0.10337	0.118272	0.0987107	0.116358
Delta Delta Ct		0	0	0	0	0	0	0	0	0	0	0	0
		-2.21126	-2.21126	-2.21126	-2.21126	-2.21126	-2.21126	-2.21126	-2.21126	-2.21126	-2.21126	-2.21126	-2.21126
	Normal	0.101073	0.0781116	0.177881	0.247759	0.047289	0.0366522	0.0081102	0.029314	0.223797	0.222155	0.0546286	0.0551458	0.0531526	1.3599	1.50192	0.770171	45.1763	0.104625	0.12136	0.051276	0.0758189	0.46408	0.329386	0.211828	0.116273	0.270133	0.359625	0.207271	0.191972	0.0658161	0.189157	0.381866	0.158191	0.173095	0.119127	0.146866	0.165472	0.193789
	Tumor	0.0566009	0.029702	0.00372482	0.00374473	0.00407994	0.00549771	0.001917	0.00393837	0.0554229	0.0438946	0.139523	0.163827	0.030117	0.141496	0.127852	0.0116565	0.013784	0.13334	0.171332	0.00601897	0.00754095	0.0147671	0.010126	0.0102921	0.00879836	0.0126857	0.0164945	0.00762308	0.00884432	0.0577768	0.0185762	0.0803938	0.00241672	0.00151045	0.0126209	0.0144404	0.0120521	0.0142068
		N	T
	1	0.946139	0.529841									Normal	Tumor
		0.731202	0.27804	Group Name	N	Missing	Mean	Std Dev	SEM		1	0.101073	0.0566009
	2	1.66514	0.034868	Col 1	42	0	1	0.810041				0.0781116	0.029702				Group Name	N	Missing	Mean	Std Dev	SEM
		2.31927	0.0350544	Col 2	42	0	0.399303	0.517746			2	0.177881	0.00372482				Col 1	57	0	1	0.296557
	3	0.442672	0.0381923									0.247759	0.00374473				Col 2	57	0	0.185008	0.0568322
		0.343102	0.051464								3	0.047289	0.00407994
	4	0.0759196	0.017945									0.0366522	0.00549771
		0.274408	0.0368671								4	0.0081102	0.001917							1	0.322317
	5	2.09496	0.518814									0.029314	0.00393837							0.159404	0.0515436
		2.07959	0.410898								5	0.223797	0.0554229
	6	0.511379	1.30607									0.222155	0.0438946
		0.51622	1.53359								6	0.0546286	0.139523
												0.0551458	0.163827
		12	4.79164								7	0.0531526	0.030117
		1	0.399303								8	1.3599	0.141496
		0.810041	0.517746									1.50192	0.127852
											9	0.770171	0.0116565
											10	0.104625	0.13334
												0.12136	0.171332
											11	0.051276	0.00601897
												0.0758189	0.00754095
											12	0.46408	0.0147671
												0.329386	0.010126
											13	0.211828	0.0102921
												0.116273	0.00879836
											14	0.270133	0.0126857
												0.359625	0.0164945
											15	0.207271	0.00762308
												0.191972	0.00884432
											16	0.0658161	0.0577768
												0.189157	0.0185762
											17	0.381866	0.0803938
											18	0.158191	0.00241672
												0.173095	0.00151045
			T30	RPT			T3NxMx	KMU-05-16939			19	0.119127	0.0126209
												0.146866	0.0144404
						RPT	N61	BT			20	0.165472	0.0120521
												0.193789	0.0142068
												9.0641	1.44485
												1	0.159404
												0.322317	0.0515436

## Sheet: Raw Data
Block Type	96-Well 0.1-mL Block
Calibration Background is expired	Yes
Calibration Background performed on	01-28-2018
Calibration Pure Dye ABY is expired	Yes
Calibration Pure Dye ABY performed on	01-28-2018
Calibration Pure Dye FAM is expired	Yes
Calibration Pure Dye FAM performed on	01-28-2018
Calibration Pure Dye JUN is expired	Yes
Calibration Pure Dye JUN performed on	01-28-2018
Calibration Pure Dye NED is expired	Yes
Calibration Pure Dye NED performed on	01-28-2018
Calibration Pure Dye ROX is expired	Yes
Calibration Pure Dye ROX performed on	01-28-2018
Calibration Pure Dye SYBR is expired	Yes
Calibration Pure Dye SYBR performed on	01-28-2018
Calibration Pure Dye TAMRA is expired	Yes
Calibration Pure Dye TAMRA performed on	01-28-2018
Calibration Pure Dye VIC is expired	Yes
Calibration Pure Dye VIC performed on	01-28-2018
Calibration ROI is expired	Yes
Calibration ROI performed on	01-28-2018
Calibration Uniformity is expired	Yes
Calibration Uniformity performed on	01-28-2018
Chemistry	TAQMAN
Date Created	2020-05-21 15:17:18 PM CST
Experiment Barcode
Experiment Comment
Experiment File Name	D:\Dr Lee\20200507PDE5A\2020-04-08_170052.eds
Experiment Name	2020-04-08_170052
Experiment Run End Time	2020-04-08 18:27:38 PM CST
Experiment Type	Comparative Cт (ΔΔCт)
Instrument Name	272310962
Instrument Serial Number	272310962
Instrument Type	QuantStudio™ 3 System
Passive Reference	ROX
Post-read Stage/Step
Pre-read Stage/Step
Quantification Cycle Method	Ct
Signal Smoothing On	true
Stage/ Cycle where Ct Analysis is performed	Stage2, Step2
User Name
Well	Well Position	Cycle	x1-m1	x2-m2	x3-m3	x4-m4
1	A1	1	6249.21	788.441	517.349	-546.458
2	A2	1	14258	1539.84	1616.5	2743.95
3	A3	1	-5368.36	-30.3722	660.189	-947.399
4	A4	1	3146.52	424.095	661.643	303.355
5	A5	1	-531.919	200.866	859.817	-245.013
6	A6	1	-5790.77	151.415	-121.092	-996.33
7	A7	1	420.846	119.967	622.73	-136.848
8	A8	1	-6355.09	-334.577	-57.2724	-2138.89
9	A9	1	1292.44	-79.6355	159.141	-1315.16
10	A10	1	4848.37	62.9242	348.735	-1039.63
11	A11	1	8321.53	57.6527	238.632	540.33
12	A12	1	17268.9	1233.36	1315.05	690.997
13	B1	1	-3783.22	-822.496	231.024	-1268.32
14	B2	1	721682	243560	132983	421345
15	B3	1	840004	278061	154638	495558
16	B4	1	-3657.01	-309.801	-388.283	-457.509
17	B5	1	-5022.01	245.23	107.059	-483.657
18	B6	1	-3229.05	2992.51	3010.07	1722.3
19	B7	1	2053.03	-318.763	135.973	-412.274
20	B8	1	-296.46	-287.615	-332.099	286.616
21	B9	1	3322.44	-169.603	-288.8	40.0509
22	B10	1	612402	205803	115672	372837
23	B11	1	635348	214568	119234	384905
24	B12	1	-3861.69	-444.151	-898.134	-2303.75
25	C1	1	-2982.75	494.601	253.324	-766.713
26	C2	1	472038	160999	89204.9	292180
27	C3	1	665817	217157	122397	393766
28	C4	1	-2073.34	-287.256	-53.3546	225.548
29	C5	1	-4238.47	-888.177	-1104.25	-502.191
30	C6	1	-2822.99	265.444	113.835	-66.0687
31	C7	1	2677.46	-23.747	143.442	225.717
32	C8	1	1339.17	39.5334	-177.877	514.315
33	C9	1	3448.34	321.524	199.987	1106.85
34	C10	1	682969	224726	128675	415745
35	C11	1	658034	219093	121692	395185
36	C12	1	3020.66	1478.13	127.79	-262.555
37	D1	1	-1080.12	1888.36	1272.29	-297.04
38	D2	1	642990	211632	117313	377512
39	D3	1	679289	215294	122727	392507
40	D4	1	1974.49	446.338	409.509	985.242
41	D5	1	647.556	629.832	-351.875	-232.978
42	D6	1	-1009.06	264.839	-115.41	152.591
43	D7	1	3448.63	70.895	-335.895	433.252
44	D8	1	4817.33	45.0786	-629.121	493.515
45	D9	1	4815.19	764.821	159.175	1643.27
46	D10	1	469836	154335	88878.2	291366
47	D11	1	662029	217594	121824	396992
48	D12	1	3368.43	588.484	-1244.65	-507.238
49	E1	1	-661.426	-189.875	-324.373	863.516
50	E2	1	612258	201867	111689	363421
51	E3	1	694774	217448	122876	399374
52	E4	1	1239.48	2.69458	-263.418	1078.23
53	E5	1	-1891.1	-279.332	-391.001	415.722
54	E6	1	3778.68	530.236	-115.253	-145.244
55	E7	1	7771.11	-67.8234	234.481	1515.77
56	E8	1	2569.55	494.713	377.706	1702.33
57	E9	1	3936.76	677.866	319.776	432.088
58	E10	1	570700	185714	105221	337055
59	E11	1	651997	213144	119458	390677
60	E12	1	487.317	637.287	-328.144	711.567
61	F1	1	-5586.87	301.589	-556.402	-181.797
62	F2	1	631335	206404	114096	369084
63	F3	1	543343	173850	96798	309493
64	F4	1	-432.194	-426.408	-293.653	-243.712
65	F5	1	-2102.94	-180.835	-491.142	-275.521
66	F6	1	293.295	230.704	351.287	-885.25
67	F7	1	2537.86	-589.867	-436.116	-155.268
68	F8	1	2981.67	367.508	-398.941	-173.884
69	F9	1	899.178	375.1	196.176	1133.24
70	F10	1	631235	204580	117714	383775
71	F11	1	637818	210619	119002	389681
72	F12	1	-5378.84	-326.54	-1253.09	-1004.95
73	G1	1	372.257	777.597	-366.117	-336.37
74	G2	1	583938	191856	105669	341214
75	G3	1	610909	197467	110637	359419
76	G4	1	-1867.75	4.7345	-618.028	-289.735
77	G5	1	-3072.01	-165.295	-8.4494	-999.815
78	G6	1	4450.97	263.018	-561.476	-435.516
79	G7	1	780.485	-102.56	-1503.78	-449.198
80	G8	1	2037.68	-137.279	219.608	-224.603
81	G9	1	975.578	172.458	-337.378	-400.025
82	G10	1	637273	207283	117454	383601
83	G11	1	708538	225879	125606	403058
84	G12	1	11494.7	1173.83	687.233	2760.33
85	H1	1	579338	205675	106897	339353
86	H2	1	567984	190591	103260	332062
87	H3	1	575915	193727	107470	345186
88	H4	1	11041.7	1026.1	-123.391	478.857
89	H5	1	-15501.7	-631.824	-1631.18	-2597.66
90	H6	1	4032.63	-531.967	301.914	-759.607
91	H7	1	-8328.4	85.6503	-1799.09	-29.5939
92	H8	1	-1167.3	-254.621	-1425.86	714.993
93	H9	1	-7512.31	-430.084	-98.7998	-932.176
94	H10	1	634620	212002	119148	382689
95	H11	1	615538	206521	112968	364891
96	H12	1	605268	208880	111719	359401
1	A1	2	5347.81	1105.69	450.225	-977.826
2	A2	2	12660.1	1674.52	1568.16	3085.21
3	A3	2	-5876.04	-136.663	736.782	-990.639
4	A4	2	2930.86	347.067	849.011	402.362
5	A5	2	-423.24	-59.3449	773.142	-624.326
6	A6	2	-5745.3	13.9019	179.213	-827.67
7	A7	2	-737.702	94.0591	904.463	-164.47
8	A8	2	-5946.24	-382.499	13.8677	-2051.38
9	A9	2	304.239	-352.217	348.679	-1379.27
10	A10	2	2729	176.313	360.33	-1153.25
11	A11	2	6883.93	-25.3274	480.831	467.15
12	A12	2	16337.5	1572.47	1678.8	664.877
13	B1	2	-3696.86	-708.413	175.013	-1476.15
14	B2	2	718419	242740	132025	421591
15	B3	2	845891	279804	155643	498245
16	B4	2	-3776.33	-426.499	-277.825	-388.259
17	B5	2	-3758.1	489.206	91.8227	-481.351
18	B6	2	-3064.26	2811.99	2846.48	1697.78
19	B7	2	2357.48	-189.66	334.357	-612.048
20	B8	2	406.136	-233.779	-264.506	337.205
21	B9	2	2794.09	-8.03833	-1.51823	129.598
22	B10	2	619021	207112	116011	374719
23	B11	2	635035	215555	118919	385697
24	B12	2	-3853.14	-0.056641	-833.091	-2069.4
25	C1	2	-2452.26	790.827	814.85	-756.728
26	C2	2	468394	160840	89363.5	292954
27	C3	2	675782	217249	122928	395752
28	C4	2	-2831.64	-73.2288	-85.1237	353.076
29	C5	2	-4353.87	-1151.36	-914.304	-36.4998
30	C6	2	-2871.03	361.06	421.275	10.7432
31	C7	2	3323.99	79.9404	769.768	391.15
32	C8	2	1223.11	53.0937	14.1971	354.939
33	C9	2	2812.53	642.943	342.461	1518.8
34	C10	2	688252	225259	129184	417952
35	C11	2	660101	219635	121983	396667
36	C12	2	4041.18	1365.03	281.41	349.813
37	D1	2	-691.499	1658.17	1569.95	-389.376
38	D2	2	645096	212941	117179	379938
39	D3	2	695246	217716	124064	399319
40	D4	2	2417.73	579.096	383.914	1072.08
41	D5	2	102.106	491.455	-325.49	-157.893
42	D6	2	-1004.11	372.149	-286.413	228.599
43	D7	2	3197.08	475.019	-535.55	297.83
44	D8	2	4316.97	246.723	-756.532	621.995
45	D9	2	4084.24	853.207	113.581	1856.38
46	D10	2	475390	156866	90424.4	298825
47	D11	2	660736	217934	121571	396378
48	D12	2	2629.94	757.702	-1189.51	-577.06
49	E1	2	-333.652	-371.29	-426.392	625.883
50	E2	2	612819	202037	111552	364348
51	E3	2	698991	217517	122688	401254
52	E4	2	1017.9	87.9772	-92.662	956.215
53	E5	2	-1935.61	-150.117	-281.877	369.625
54	E6	2	3238.9	622.478	-346.672	-222.265
55	E7	2	7770.48	-125.895	272.923	1351.44
56	E8	2	1593.13	543.893	741.953	1569.67
57	E9	2	4159.95	742.527	378.086	641.349
58	E10	2	577246	187077	105856	339657
59	E11	2	647351	212805	119226	389355
60	E12	2	1256.1	532.198	-254.199	1119.12
61	F1	2	-4800.8	305.314	-622.858	26.2119
62	F2	2	633271	207737	114518	371716
63	F3	2	551842	175147	97327.2	312456
64	F4	2	-1179.15	-365.477	-213.443	-125.648
65	F5	2	-2084.36	-304	-275.269	-488.498
66	F6	2	-30.0337	396.896	407.571	-1093.77
67	F7	2	3053.39	-228.714	-25.5653	-461.601
68	F8	2	1935.73	203.835	-208.31	233.216
69	F9	2	1048.63	549.089	-128.702	1049.29
70	F10	2	636771	204999	118072	386129
71	F11	2	641950	212290	119756	392106
72	F12	2	-5287.45	-80.8964	-1112.88	-1180.59
73	G1	2	-458.576	1307.23	-517.603	-434.918
74	G2	2	586972	193076	105680	343214
75	G3	2	615591	198863	111578	361151
76	G4	2	-2245.12	-2.22045	-727.995	-209.411
77	G5	2	-3499.7	-19.6897	48.3396	-913.07
78	G6	2	4002.27	305.52	-533.389	-641.154
79	G7	2	385.623	139.557	-1251.21	-294.846
80	G8	2	1432.87	28.9313	243.643	-440.712
81	G9	2	384.037	-65.58	-387.911	-585.397
82	G10	2	638719	208134	117921	385573
83	G11	2	714002	227676	126197	405604
84	G12	2	11133.4	1395.95	943.969	2723.29
85	H1	2	581053	206954	107190	341627
86	H2	2	570543	191681	103589	334596
87	H3	2	579070	194728	107653	347413
88	H4	2	12129.9	979.835	-1.16272	173.459
89	H5	2	-15420.4	-685.521	-1627.12	-2946.27
90	H6	2	3805.52	-296.573	-64.095	-689.818
91	H7	2	-7867.87	-560.363	-1805.87	-336.135
92	H8	2	-580.98	-346.747	-1432.24	540.214
93	H9	2	-7722.38	-366.105	-191.924	-961.016
94	H10	2	636692	213978	119759	386003
95	H11	2	616851	207104	113683	366287
96	H12	2	607585	209404	112013	361396
1	A1	3	4816.9	691.958	229.901	-726.107
2	A2	3	12474.3	1731.43	1256.48	2921.54
3	A3	3	-6524.33	125.088	481.695	-1313.02
4	A4	3	2757.01	424.283	533.547	214.648
5	A5	3	143.122	-18.4583	761.901	-517.537
6	A6	3	-6191.41	329.202	169.779	-855.817
7	A7	3	-759.914	135.877	1072.77	23.4741
8	A8	3	-6388.48	-500.206	145.149	-1692.39
9	A9	3	106.288	-53.664	424.448	-1195.41
10	A10	3	2621.95	407.846	426.625	-1140.25
11	A11	3	6810.43	389.646	199.414	628.398
12	A12	3	15871.4	1387.58	1817.16	789.945
13	B1	3	-3903.22	-726.697	239.951	-1360.56
14	B2	3	717127	242741	131664	420678
15	B3	3	848051	280171	154754	499672
16	B4	3	-3198.27	-370.897	-364.558	-557.623
17	B5	3	-4120.39	399.802	206.375	-601.894
18	B6	3	-3017.4	3097.26	2992.18	1525.96
19	B7	3	2471.35	-77.555	94.716	-365.304
20	B8	3	-902.545	-43.1229	-459.047	-18.8271
21	B9	3	2898.62	17.4098	109.196	-24.4429
22	B10	3	619327	207678	115897	375023
23	B11	3	635819	215968	118800	385646
24	B12	3	-3011.85	-204.163	-811.527	-2456.28
25	C1	3	-3144.26	383.944	497.183	-679.853
26	C2	3	472990	162716	90123.8	297052
27	C3	3	680849	218268	122697	398117
28	C4	3	-1965.38	-116.738	-113.388	340.151
29	C5	3	-4634.13	-1115.07	-1268.41	-547.19
30	C6	3	-3053.03	199.349	428.65	-169.959
31	C7	3	2812.99	184.059	429.06	190.618
32	C8	3	907.553	26.9336	-417.533	508.936
33	C9	3	3435.72	488.043	179.963	1248.16
34	C10	3	686975	225714	129020	418952
35	C11	3	658631	219823	121793	396477
36	C12	3	4839.5	1534.4	-11.4271	109.763
37	D1	3	238.753	1832.87	1801.14	-221.878
38	D2	3	647034	213151	117451	381914
39	D3	3	702449	219068	123574	402745
40	D4	3	3443.99	479.421	292.63	1148.75
41	D5	3	-547.376	678.743	-472.5	-142.028
42	D6	3	-676.058	418.572	-320.863	-10.2911
43	D7	3	3763.09	626.968	-445.712	369.566
44	D8	3	4150.38	150.418	-612.969	430.473
45	D9	3	4322.71	704.466	487.318	1822.99
46	D10	3	484017	160697	92441	306838
47	D11	3	659415	217741	121037	395984
48	D12	3	2948.47	962.461	-1297.2	-988.453
49	E1	3	-439.788	-239.129	-50.1966	770.009
50	E2	3	612446	201957	111295	365214
51	E3	3	701029	218001	122755	403655
52	E4	3	587.056	1.13093	40.1874	1160.17
53	E5	3	-1657.95	-454.973	-437.044	249.723
54	E6	3	3694.72	684.521	3.88626	-299.381
55	E7	3	6806.18	-251.313	335.274	1219.4
56	E8	3	2023.33	284.424	566.164	1609.29
57	E9	3	4199.76	463.395	435.832	420.794
58	E10	3	581296	187234	106337	341376
59	E11	3	646655	212728	118836	389224
60	E12	3	538.08	387.37	-186.81	609.062
61	F1	3	-4686.43	255.326	-407.144	-97.4801
62	F2	3	634357	208088	114494	371898
63	F3	3	556306	175623	97765.2	313623
64	F4	3	-1477.91	-756.831	-183.201	-174.169
65	F5	3	-2283.57	-162.878	-434.297	-389.171
66	F6	3	-758.921	182.689	462.934	-917.929
67	F7	3	2480.93	-510.044	-165.772	-475.387
68	F8	3	1860.7	352.223	1.01117	-280.797
69	F9	3	732.89	284.334	205.994	1040.34
70	F10	3	638088	205770	117932	386465
71	F11	3	650498	214964	120507	396375
72	F12	3	-5213.88	-614.717	-986.161	-874.282
73	G1	3	-513.536	620.962	-316.843	-345.796
74	G2	3	587690	193539	106184	342912
75	G3	3	617085	199439	111151	362373
76	G4	3	-1588.49	-33.5143	-867.777	-298.463
77	G5	3	-3559.13	-239.404	-87.3918	-1039.68
78	G6	3	4086.57	306.131	-434.045	-806.028
79	G7	3	806.196	282.731	-1227.18	-570.381
80	G8	3	1858.87	115.402	285.1	-442.248
81	G9	3	-3.88282	76.984	-333.951	-630.342
82	G10	3	639696	208676	117879	385826
83	G11	3	712127	227536	125866	405547
84	G12	3	12108.2	899.104	693.355	2712.26
85	H1	3	582080	207381	107511	342036
86	H2	3	572441	192511	103573	335851
87	H3	3	581316	195986	108006	349310
88	H4	3	11067.3	1164.91	8.00385	182.539
89	H5	3	-15089.2	-187.93	-1483.62	-2527.86
90	H6	3	3796.4	-368.707	187.778	-909.128
91	H7	3	-7941.59	-157.25	-2026.4	-2.25136
92	H8	3	-812.85	-356.539	-1537.97	587.285
93	H9	3	-7615.09	-319.472	-480.167	-788.034
94	H10	3	640529	214836	119922	387586
95	H11	3	618895	208686	113808	368263
96	H12	3	607888	209874	111898	361687
1	A1	4	3408.63	843.768	56.1236	-692.205
2	A2	4	12237.7	1042.95	1406.3	2895.93
3	A3	4	-6954.64	-102.776	716.786	-1618.1
4	A4	4	2200.93	569.466	886.846	254.141
5	A5	4	26.4153	-231.452	742.794	-809.898
6	A6	4	-6129.94	53.3739	230.789	-945.572
7	A7	4	-325.148	64.7779	932.397	-513.348
8	A8	4	-6680.21	-476.51	148.521	-2401.64
9	A9	4	720.194	142.671	313.046	-1485.1
10	A10	4	1854.52	60.0642	359.034	-1368.43
11	A11	4	6038.13	121.904	313.529	132.271
12	A12	4	16060.8	672.682	1745.67	352.211
13	B1	4	-4499.77	-319.576	478.099	-1573.28
14	B2	4	717325	242447	132129	421084
15	B3	4	852149	280550	155412	501474
16	B4	4	-3517.39	-183.086	155.99	-526.355
17	B5	4	-3828.59	463.877	156.073	-648.059
18	B6	4	-3076.42	3099.87	2844.6	1650.43
19	B7	4	1565.94	-25.857	309.857	-489.713
20	B8	4	-323.547	-114.68	-250.554	58.1242
21	B9	4	2962.18	127.893	214.218	-169.861
22	B10	4	619582	207628	116112	375273
23	B11	4	636792	215893	118895	385203
24	B12	4	-3812.04	-95.1521	-570.065	-2258.73
25	C1	4	-3962.31	801.589	474.518	-805.963
26	C2	4	480984	165160	91345.7	302417
27	C3	4	685962	219420	122652	399934
28	C4	4	-2241.42	197.642	-56.7197	286.139
29	C5	4	-4301.72	-1110.48	-1449.07	-325.436
30	C6	4	-3782.75	306.87	199.837	-180.917
31	C7	4	3313.96	338.56	297.347	158.762
32	C8	4	-386.45	255.238	-115.677	453.983
33	C9	4	2961.77	501.455	98.2318	1250.77
34	C10	4	687932	225584	128566	418677
35	C11	4	657927	219823	121449	396164
36	C12	4	3509.39	1912.78	52.2542	27.4084
37	D1	4	-680.23	1212.92	1341.28	-209.49
38	D2	4	646205	213594	116836	381700
39	D3	4	703600	219198	123619	404038
40	D4	4	2342.85	467.38	212.466	1167.91
41	D5	4	104.126	437.405	-264.262	-241.824
42	D6	4	-1309.61	254.681	-393.638	150.643
43	D7	4	2896.66	442.788	-37.87	443.004
44	D8	4	3095.93	268.835	-553.266	280.37
45	D9	4	4735.19	715.636	307.156	1573.05
46	D10	4	494825	164452	94194.5	314747
47	D11	4	659377	217356	121072	395631
48	D12	4	3227.86	604.643	-974.885	-714.355
49	E1	4	486.067	-26.258	-115.767	284.053
50	E2	4	611442	201881	111137	364630
51	E3	4	704881	219078	123063	404820
52	E4	4	8.19785	53.5397	-181.556	950.332
53	E5	4	-1149.29	-324.227	-494.174	248.75
54	E6	4	4040.82	647.338	-260.085	-179.455
55	E7	4	7434.3	104.505	234.389	1428.39
56	E8	4	2257.5	371.211	487.593	1538.48
57	E9	4	4057.84	551.891	499.651	647.694
58	E10	4	584683	188200	106119	342714
59	E11	4	647646	212899	118666	389198
60	E12	4	763.441	616.636	-444.461	1094.5
61	F1	4	-4086.1	-2.14509	-352.266	-329.839
62	F2	4	633636	208139	114549	372301
63	F3	4	556759	175423	97370.7	313869
64	F4	4	-721.818	-253.947	9.28622	-216.913
65	F5	4	-2190.78	-167.662	-440.672	-436.767
66	F6	4	-413.265	182.978	461.561	-877.962
67	F7	4	2200.26	-283.237	65.2317	-441.569
68	F8	4	1536.72	336.402	-295.121	-376.686
69	F9	4	1070.97	588.293	-114.374	786.133
70	F10	4	639090	205062	117967	385903
71	F11	4	652874	215284	120877	396868
72	F12	4	-4974.29	-374.767	-1017.6	-986.8
73	G1	4	-36.4164	817.072	-669.127	-608.872
74	G2	4	588097	193554	105812	344157
75	G3	4	620517	200391	111501	363873
76	G4	4	-1772.87	192.051	-747.148	-278.867
77	G5	4	-3612.69	-27.2957	-73.6404	-915.633
78	G6	4	4128.95	512.002	-437.726	-542.491
79	G7	4	101.43	224.773	-1305.11	-346.819
80	G8	4	1614.15	332.889	13.9001	-452.27
81	G9	4	545.313	192.956	-311.087	-462.045
82	G10	4	640981	209409	117642	386626
83	G11	4	711684	228013	125602	405209
84	G12	4	8781.94	1386.5	569.71	1968.69
85	H1	4	582135	207755	107519	341639
86	H2	4	574012	193359	104017	336982
87	H3	4	583825	196384	108656	350328
88	H4	4	11381	905.875	215.718	221.829
89	H5	4	-15704.5	-585.681	-1544.74	-2933.2
90	H6	4	3948.87	-382.41	262.447	-892.753
91	H7	4	-8056.87	-42.8142	-1695.17	-225.803
92	H8	4	-1123.92	-385.199	-1114.98	711.864
93	H9	4	-6910.61	-25.4487	-240.849	-726.173
94	H10	4	643644	215133	119806	389053
95	H11	4	618812	209382	113839	368516
96	H12	4	608590	210949	112190	362020
1	A1	5	4148.92	770.009	68.5396	-1032.74
2	A2	5	11285.2	1539.92	1738.44	2737.33
3	A3	5	-8289.14	250.797	529.467	-1657.26
4	A4	5	1381.43	536.849	728.287	217.22
5	A5	5	-618.436	174.564	876.917	-489.941
6	A6	5	-6162.38	313.21	127.993	-998.715
7	A7	5	-1609.18	129.892	920.548	-258.807
8	A8	5	-7105.99	-328.307	-397.908	-1988.88
9	A9	5	217.478	-39.9635	281.597	-1336.33
10	A10	5	2275.63	253.302	216.418	-1054.17
11	A11	5	6673.65	681.975	268.626	432.877
12	A12	5	16042.7	1436.68	1415.34	434.505
13	B1	5	-3531.81	-578.963	265.95	-1121.99
14	B2	5	718689	242752	131513	421308
15	B3	5	857104	281894	155094	502581
16	B4	5	-3227.46	-469.725	-304.41	-519.436
17	B5	5	-4008.25	378.99	-32.1118	-688.64
18	B6	5	-3217.03	2976.25	3145.89	1698
19	B7	5	1823.07	-117.26	76.8964	-418.985
20	B8	5	-100.043	-299.075	-327.166	-102.95
21	B9	5	3180.15	-136.094	-153.916	145.272
22	B10	5	622441	207918	115688	376156
23	B11	5	636408	215676	118476	386038
24	B12	5	-4096.38	-2.29233	-601.902	-2077.53
25	C1	5	-2544.81	316.456	635.812	-744.428
26	C2	5	492655	168760	93416.4	310201
27	C3	5	688914	219231	122887	401359
28	C4	5	-2576.86	-172.673	-24.7546	198.252
29	C5	5	-4601.26	-1119.98	-1107.82	-286.041
30	C6	5	-3493.64	512.887	352.848	-199.671
31	C7	5	2613.14	177.137	647.251	526.571
32	C8	5	684.613	-102.47	20.1047	373.358
33	C9	5	2936.07	793.562	34.9837	1107.96
34	C10	5	688211	225342	128238	418831
35	C11	5	659429	219219	121331	395410
36	C12	5	3226.08	1743.14	49.4392	-10.8304
37	D1	5	-762.807	2023.85	1671.62	-38.4478
38	D2	5	647492	213554	116948	382047
39	D3	5	707339	220363	123625	406157
40	D4	5	3190.21	640.442	462.918	1257.22
41	D5	5	50.3886	318.615	-747.607	-307.602
42	D6	5	-795.846	382.947	-278.631	361.136
43	D7	5	3661.04	331.465	-169.426	402.625
44	D8	5	3496.32	44.9897	-892.845	531.545
45	D9	5	3835.48	660.435	106.039	1621.59
46	D10	5	509460	168630	96999.8	324693
47	D11	5	657530	217074	120095	395449
48	D12	5	3506.78	1091.55	-1074.58	-577.651
49	E1	5	564.393	114.269	-183.647	495.332
50	E2	5	611059	201807	110498	364280
51	E3	5	706002	219472	122671	406208
52	E4	5	1062.46	51.4496	-163.948	691.371
53	E5	5	-2019.23	-277.066	-373.261	466.778
54	E6	5	4139.88	604.486	34.7437	-142.456
55	E7	5	8155.89	4.01257	446.421	1354.84
56	E8	5	1950.89	482.539	525.442	1598.57
57	E9	5	3587.73	572.368	220.349	433.72
58	E10	5	586201	188552	105802	343560
59	E11	5	646543	212818	118163	389023
60	E12	5	411.964	795.092	-41.884	832.945
61	F1	5	-4023.25	1.50377	-182.647	-244.561
62	F2	5	635609	208690	114201	372562
63	F3	5	557588	175506	97416.1	314267
64	F4	5	-1019.48	-341.548	-482.528	-160.976
65	F5	5	-1970.3	-181.803	-552.233	-375.866
66	F6	5	-618.556	89.2091	271.626	-992.521
67	F7	5	2495.16	-318.599	-277.526	-330.403
68	F8	5	1392.99	367.976	-219.899	-228.947
69	F9	5	973.258	347.318	137.349	1342.4
70	F10	5	639142	205069	117345	385289
71	F11	5	657102	216152	120322	398014
72	F12	5	-5282.75	-551.841	-1529.52	-844.715
73	G1	5	-238.516	481.084	-335.392	-704.759
74	G2	5	589750	193737	105609	345192
75	G3	5	621914	200614	111625	364662
76	G4	5	-2069.34	247.46	-642.466	-359.644
77	G5	5	-3379.91	-133.997	-200.297	-1024.98
78	G6	5	3515.34	198.775	-588.181	-548.145
79	G7	5	-171.942	103.319	-1313.01	-373.346
80	G8	5	1275.16	6.60953	-102.648	-426.09
81	G9	5	463.161	-37.3998	-150.603	-346.619
82	G10	5	643586	209041	117655	387503
83	G11	5	711620	227613	125402	405341
84	G12	5	502.342	416.511	-53.3718	528.506
85	H1	5	582224	207222	106883	340982
86	H2	5	573836	193251	104048	337514
87	H3	5	583150	196934	108321	350705
88	H4	5	10620.2	906.308	17.0704	361.619
89	H5	5	-15289.1	-611.702	-1607.27	-2823.53
90	H6	5	3785.53	-787.685	249.549	-1088.86
91	H7	5	-8430.98	-377.404	-1962.34	-424.442
92	H8	5	-604.297	-587.378	-1448.22	310.59
93	H9	5	-6809.06	100.209	-555.399	-1100.81
94	H10	5	643556	215273	120068	389956
95	H11	5	620836	209619	113640	369449
96	H12	5	606669	210161	111689	360746
1	A1	6	3474.51	552.655	76.2879	-1055.47
2	A2	6	11588	1555.16	1352.49	2681.3
3	A3	6	-8638.82	-120.7	576.898	-1704.7
4	A4	6	2332.53	323.171	765.399	-32.4462
5	A5	6	-812.928	-3.57806	858.631	-585.721
6	A6	6	-7066.44	107.461	-100.821	-941.047
7	A7	6	-2504.85	86.0441	915.098	-159.776
8	A8	6	-8225.27	-256.388	-360.913	-2286.49
9	A9	6	-527.246	-186.857	-17.8292	-1438.94
10	A10	6	2180.4	360.739	483.847	-1238.5
11	A11	6	6458.58	403.76	276.726	447.125
12	A12	6	14662.4	889.502	1536.92	336.581
13	B1	6	-2735.51	-919.705	500.765	-1138.53
14	B2	6	717150	242740	131042	421435
15	B3	6	859537	282344	155022	503799
16	B4	6	-4160.5	-351.924	-107.747	-681.061
17	B5	6	-5092.49	310.443	320.142	-779.134
18	B6	6	-2872.14	2760.6	2848.53	1860.51
19	B7	6	1491.01	20.2506	145.73	-591.092
20	B8	6	-663.947	-37.6316	31.9686	109.723
21	B9	6	2947.56	-12.5687	-5.92631	-281.337
22	B10	6	623543	208349	116194	377488
23	B11	6	637086	216284	118506	385328
24	B12	6	-3819.08	86.1239	-878.473	-2476.18
25	C1	6	-2370.94	920.863	468.904	-732.723
26	C2	6	505684	173591	95899.2	318391
27	C3	6	688661	219603	122840	402431
28	C4	6	-2551.2	-52.7319	-34.3322	339.474
29	C5	6	-4602.74	-1079.55	-1348.68	-251.607
30	C6	6	-4081.39	414.197	294.851	16.1203
31	C7	6	2762.69	135.642	617.269	496.717
32	C8	6	134.489	-110.285	-141.033	366.532
33	C9	6	2610.98	598.869	111.434	1333.4
34	C10	6	688647	225323	127839	419064
35	C11	6	658536	219023	120879	395368
36	C12	6	4616.7	1730.31	155.388	-74.6252
37	D1	6	-233.913	1769.75	1730.05	-18.2654
38	D2	6	647264	213957	116655	381571
39	D3	6	709477	220741	123558	406741
40	D4	6	3001.95	286.901	358.536	1125.03
41	D5	6	729.115	472.965	-444.533	-230.381
42	D6	6	-845.346	417.394	-119.905	205.26
43	D7	6	3390.07	552.259	-368.544	163.778
44	D8	6	3454.81	126.855	-719.579	515.036
45	D9	6	4782.69	715.597	306.581	1639.51
46	D10	6	524196	173706	99549.6	334958
47	D11	6	656795	217093	120249	394649
48	D12	6	3223.1	823.112	-1133.79	-519.164
49	E1	6	-7.00698	-80.5975	-104.594	772.752
50	E2	6	610566	202032	110146	363755
51	E3	6	706500	219609	122757	406429
52	E4	6	1265.34	-159.744	-89.8968	1143.29
53	E5	6	-1154.77	-315.623	-635.39	402.1
54	E6	6	4204.57	773.928	-88.3931	-157.725
55	E7	6	7041.13	-206.212	247.669	1508.07
56	E8	6	1366.86	243.795	581.717	1706.96
57	E9	6	4048.8	694.275	406.304	646.287
58	E10	6	588750	188745	105943	344036
59	E11	6	646278	212281	118134	388719
60	E12	6	670.961	582.074	-284.641	1042.99
61	F1	6	-4609.67	281.927	-519.204	-452.268
62	F2	6	635589	208690	114355	372304
63	F3	6	558148	175818	97298	314954
64	F4	6	-586.961	-519.524	-269.088	-180.943
65	F5	6	-2605.52	-353.515	-493.171	-447.547
66	F6	6	-1016.36	192.62	291.749	-1142.04
67	F7	6	1559.97	-424.28	-318.999	-503.729
68	F8	6	1593.39	196.917	-226.404	-208.674
69	F9	6	-289.73	345.496	186.351	811.517
70	F10	6	639694	204782	116917	384994
71	F11	6	657994	215807	120560	397123
72	F12	6	-5544.08	-1032.56	-1125.87	-798.242
73	G1	6	-833.926	610.249	-452.055	-478.095
74	G2	6	590122	194055	105488	344860
75	G3	6	623520	200677	111619	364925
76	G4	6	-1792.76	94.0955	-679.041	-367.686
77	G5	6	-2979.35	-220.506	-211.422	-929.991
78	G6	6	3774.94	97.9747	-512.305	-930.913
79	G7	6	589.714	63.0041	-1456.14	-494.039
80	G8	6	2083.32	-51.0266	-29.0505	-293.124
81	G9	6	567.773	-98.7792	-445.019	-620.96
82	G10	6	643557	209472	117114	387508
83	G11	6	710357	227856	125284	405039
84	G12	6	-2165.99	331.573	-530	-133.996
85	H1	6	581204	206766	106388	340149
86	H2	6	575114	193760	103990	338430
87	H3	6	586361	197156	108188	351345
88	H4	6	10043.5	994.271	395.201	200.303
89	H5	6	-15552.4	-538.54	-1610.44	-2596.58
90	H6	6	3903.99	-578.729	94.1903	-910.255
91	H7	6	-7602.65	-203.439	-1919.52	-130.505
92	H8	6	-1212.26	-430.071	-1473.33	651.124
93	H9	6	-7574.98	26.8789	-306.394	-600.034
94	H10	6	646003	215950	120031	390949
95	H11	6	621736	209992	114262	369637
96	H12	6	605314	209644	111627	360009
1	A1	7	3067.62	927.192	-256.776	-585.201
2	A2	7	11843.9	1324.69	1435.35	2556.47
3	A3	7	-8915.62	-343.238	345.876	-1381.24
4	A4	7	1247.7	198.713	555.267	292.666
5	A5	7	-1199.28	-73.3151	729.475	-467.742
6	A6	7	-7122.16	199.841	70.3233	-879.55
7	A7	7	-1439.03	96.0294	765.429	-343.515
8	A8	7	-7836.32	-334.957	-259.059	-1960.49
9	A9	7	736.853	19.7232	-65.0405	-1483.46
10	A10	7	2742.09	185.912	61.7949	-1331.07
11	A11	7	5190.33	411.563	61.7459	405.354
12	A12	7	14761.5	1232.71	1317.07	79.1163
13	B1	7	-4264.2	-486.039	679.917	-1373.3
14	B2	7	717898	243076	131043	421330
15	B3	7	860627	282868	155445	504368
16	B4	7	-4040.93	42.2142	-170.636	-552.126
17	B5	7	-4043.68	280.421	-39.7299	-787.544
18	B6	7	-3692.29	2893.73	2829.73	1756.2
19	B7	7	1822.7	-275.19	-4.47932	-379.068
20	B8	7	-501.096	-81.8105	-26.7294	-10.0719
21	B9	7	2515.35	35.7162	164.059	148.768
22	B10	7	623899	208374	116009	377731
23	B11	7	636659	216331	118223	385880
24	B12	7	-3924.13	122.266	-482.239	-2304.61
25	C1	7	-3380.12	571.122	533.33	-568.333
26	C2	7	525573	179542	98730.2	328357
27	C3	7	691002	220039	122756	402545
28	C4	7	-2764.47	-71.6797	-124.386	474.211
29	C5	7	-5282.51	-1219.68	-1029.51	-417.57
30	C6	7	-3903.85	276.61	202.414	-243.416
31	C7	7	2872.63	-19.8999	485.972	382.124
32	C8	7	193.31	-26.7127	-252.803	500.435
33	C9	7	3205.85	440.605	4.90465	976.605
34	C10	7	688920	225718	127669	418923
35	C11	7	656380	219270	120565	394816
36	C12	7	4844.53	1732.6	-40.1469	-145.266
37	D1	7	-66.8877	1526.43	1591.61	-127.366
38	D2	7	648494	213875	117246	382174
39	D3	7	712032	221213	123941	408436
40	D4	7	3093.5	287.049	324.878	1076.34
41	D5	7	332.217	296.462	-497.619	-309.239
42	D6	7	-1082.55	383.896	-206.674	-148.14
43	D7	7	4185.45	421.663	-346.844	362.479
44	D8	7	3991.87	-1.64618	-879.79	563.72
45	D9	7	4496.8	797.974	507.41	1742.24
46	D10	7	539787	179851	102867	345822
47	D11	7	657914	216962	120141	395091
48	D12	7	2507.79	933.696	-732.545	-691.478
49	E1	7	-45.3552	156.98	-262.808	746.78
50	E2	7	610560	202054	110282	364375
51	E3	7	709797	220338	122671	407935
52	E4	7	936.653	138.647	-170.963	884.275
53	E5	7	-1547.4	-237.489	-427.644	438.221
54	E6	7	3755.91	601.792	-425.862	-285.908
55	E7	7	7402.5	45.8206	231.001	1393.11
56	E8	7	1547.04	294.14	386.327	1516.33
57	E9	7	3870.67	767.281	288.683	328.082
58	E10	7	590800	189435	106482	345662
59	E11	7	647682	212653	117979	388815
60	E12	7	1607.7	696.356	-402.171	746.925
61	F1	7	-5180.4	-73.2317	-212.444	79.0377
62	F2	7	636366	209221	114267	373559
63	F3	7	558582	176273	97441.1	315013
64	F4	7	-1402.86	-471.099	-119.125	-178.086
65	F5	7	-2667.95	-249.386	-347.639	-213.956
66	F6	7	-1167.36	-24.5193	248.045	-1053.17
67	F7	7	1565.75	-291.941	-203.108	-279.586
68	F8	7	1332.57	450.937	-311.228	-290.104
69	F9	7	49.7054	379.89	261.169	914.435
70	F10	7	640710	204876	116574	384857
71	F11	7	659804	216166	120125	397299
72	F12	7	-5652.22	-361.147	-1345.25	-597.958
73	G1	7	-443.572	495.757	-613.832	-353.08
74	G2	7	589228	194715	105627	345248
75	G3	7	624913	201674	111812	365890
76	G4	7	-2153.73	66.0665	-728.579	-427.451
77	G5	7	-3389.91	-328.376	-159.589	-1002.16
78	G6	7	3563.04	353.371	-312.222	-816.834
79	G7	7	-401.037	78.3836	-1519.33	-301.575
80	G8	7	1301.25	128.227	205.143	-320.988
81	G9	7	814.174	-35.8572	-486.644	-465.497
82	G10	7	644359	209780	117196	387710
83	G11	7	709171	227655	125108	404261
84	G12	7	-2565.65	139.455	-189.476	110.575
85	H1	7	580722	207173	106492	340063
86	H2	7	576336	194090	103859	338751
87	H3	7	585666	197722	108665	351916
88	H4	7	10282.8	1085.68	-325.664	-88.6606
89	H5	7	-16433.4	-287.763	-1628.45	-3021.36
90	H6	7	3730.29	-656.137	-75.8088	-949.67
91	H7	7	-8435.38	-226.628	-1776.58	-242.215
92	H8	7	-1303.48	-234.184	-1282.3	717.077
93	H9	7	-7190.33	-400.824	-393.009	-1107.05
94	H10	7	645985	216450	120225	390893
95	H11	7	622077	210908	114199	370441
96	H12	7	603811	209826	111225	359394
1	A1	8	2366.24	812.602	546.464	-1049.19
2	A2	8	10929.2	1266.5	1191.67	2901.97
3	A3	8	-8930.98	99.6458	592.738	-1878.5
4	A4	8	521.356	320.738	646.746	-43.6652
5	A5	8	-1170.46	-105.874	655.37	-679.06
6	A6	8	-7261.33	262.029	72.2791	-1019.25
7	A7	8	-1346.85	-269.799	974.195	-428.464
8	A8	8	-7813.63	-624.633	145.444	-2167.7
9	A9	8	-907.609	-204.251	148.377	-1211.74
10	A10	8	2024.21	131.899	340.57	-1365.36
11	A11	8	6818.16	-121.241	196.647	100.172
12	A12	8	13388.7	1012.88	1305.38	-21.0725
13	B1	8	-2560.28	-586.769	28.8567	-1056.06
14	B2	8	720377	243752	131178	421894
15	B3	8	863840	282280	154981	505097
16	B4	8	-2874.11	-388.115	-463.21	-402.778
17	B5	8	-4790.73	367.161	374.337	-724.756
18	B6	8	-2913.26	2948.51	2880.7	1758.53
19	B7	8	1639.94	-177.599	152.522	-478.535
20	B8	8	-1067.26	-361.843	-336.353	-237.918
21	B9	8	2159.96	75.6464	242.499	-169.217
22	B10	8	626143	209289	115705	378497
23	B11	8	638173	215797	117809	385675
24	B12	8	-2966.49	23.0516	-1065.65	-2304.96
25	C1	8	-1694.28	699.479	440.643	-929.239
26	C2	8	545454	185838	101853	339710
27	C3	8	693816	220653	122722	404216
28	C4	8	-2937.79	152.135	-276.249	228.539
29	C5	8	-5197.24	-1251.66	-1229.09	-262.491
30	C6	8	-3761.24	106.549	-27.0445	-184.239
31	C7	8	2865.03	2.52763	254.753	187.841
32	C8	8	226.248	226.491	-250.535	262.978
33	C9	8	3302.98	529.192	339.314	1233.25
34	C10	8	690927	226124	128006	419219
35	C11	8	657364	219221	120222	394544
36	C12	8	4675.35	1264.92	-193.247	100.082
37	D1	8	-52.5171	1613.96	1622.15	-92.1331
38	D2	8	649786	214409	116922	383585
39	D3	8	713266	221406	123556	409213
40	D4	8	3079.2	556.05	213.714	1216.47
41	D5	8	825.309	394.28	-515.335	59.3054
42	D6	8	-659.911	210.091	-353.946	83.6622
43	D7	8	2429.63	229.932	-384.506	252.63
44	D8	8	4221.2	35.2503	-802.393	277.541
45	D9	8	4567.58	807.913	224.084	1852.94
46	D10	8	555613	184239	104943	355362
47	D11	8	658330	216954	119870	394524
48	D12	8	2871.81	535.698	-1112.9	-585.208
49	E1	8	-569.651	42.6549	334.538	819.412
50	E2	8	612132	202412	110053	364765
51	E3	8	709739	220453	122633	408107
52	E4	8	977.802	36.0205	-2.97836	1025.56
53	E5	8	-1446.92	-340.582	-381.207	360.811
54	E6	8	3508.23	751.636	-194.073	-251.263
55	E7	8	7251.25	-153.582	224.224	1134.1
56	E8	8	1321.88	196.557	262.961	1579.61
57	E9	8	4291.9	437.71	352.368	257.969
58	E10	8	592440	189699	106436	346150
59	E11	8	648207	212465	117769	389320
60	E12	8	2525.39	354.641	-170.058	658.87
61	F1	8	-4506.67	143.204	-523.154	-423.444
62	F2	8	637343	208791	114140	373730
63	F3	8	561460	176066	97372.7	315218
64	F4	8	-565.754	-520.214	-169.835	-174.729
65	F5	8	-2377.27	-184.185	-395.32	-314.07
66	F6	8	-480.584	102.22	550.763	-992.011
67	F7	8	1531.5	-534.254	-350.131	-566.426
68	F8	8	891.148	396.622	-457.64	-397.829
69	F9	8	301.563	426.912	85.2337	850.317
70	F10	8	641494	205290	116556	384851
71	F11	8	660620	215979	119822	396414
72	F12	8	-5282.16	-677.79	-823.616	-1037.92
73	G1	8	-239.495	734.134	-673.931	-625.575
74	G2	8	592130	194942	105663	345685
75	G3	8	627419	201812	112126	366579
76	G4	8	-1128.07	-131.763	-868.475	-396.571
77	G5	8	-3544.19	-103.471	6.93295	-928.871
78	G6	8	3346.95	169.836	-371.672	-746.276
79	G7	8	364.938	-11.1631	-1393.98	-367.717
80	G8	8	2111.34	17.5105	65.3372	-418.616
81	G9	8	880.229	-42.0275	-568.623	-162.386
82	G10	8	645862	210108	117518	388744
83	G11	8	712934	228477	124818	405205
84	G12	8	-1996.85	91.0325	-391.657	-73.6567
85	H1	8	580859	207092	106092	340613
86	H2	8	577233	194317	103588	339344
87	H3	8	587850	198219	108297	352291
88	H4	8	10639.9	822.081	-19.4882	169.146
89	H5	8	-16480	-507.218	-1518.55	-2900.14
90	H6	8	3536.95	-173.288	-97.158	-869.863
91	H7	8	-8899.32	-573.306	-1747	24.0252
92	H8	8	-1210.82	-407.76	-1565.55	563.8
93	H9	8	-7817.47	-36.5131	-575.701	-1055.28
94	H10	8	648563	216586	120019	391802
95	H11	8	621264	210675	114068	370655
96	H12	8	605024	208545	110691	359464
1	A1	9	1396.7	675.786	466.454	-1249.14
2	A2	9	11138.7	1683.26	1517.18	2384.8
3	A3	9	-9913.33	-41.0826	337.54	-1847.63
4	A4	9	-7.32693	688.834	650.356	-171.024
5	A5	9	-1478.81	144.889	792.339	-888.123
6	A6	9	-7066.25	126.972	226.459	-871.582
7	A7	9	-2072.95	129.538	676.141	-355.994
8	A8	9	-7548.73	-437.222	-295.895	-2150.3
9	A9	9	-317.321	-30.5518	440.591	-1500.4
10	A10	9	2215.38	446.827	419.927	-1345.5
11	A11	9	5993.75	46.0904	235.546	83.3766
12	A12	9	12090.8	1051.17	1392.9	-639.791
13	B1	9	-4923.26	-659.278	258.549	-1028.58
14	B2	9	720858	243354	131029	422739
15	B3	9	866360	283266	155598	506694
16	B4	9	-4315.8	-376.724	-467.579	-467.947
17	B5	9	-5471.34	433.304	-16.2034	-565.051
18	B6	9	-2800.94	2985.21	2737.05	1760.14
19	B7	9	1079.17	-348.598	-45.3269	-669.457
20	B8	9	-1611.91	54.6244	-601.319	161.431
21	B9	9	1886.2	-83.6561	56.8851	-102.084
22	B10	9	628628	209654	116230	380098
23	B11	9	638697	216634	118060	386543
24	B12	9	-3852.44	-248.153	-953.272	-2253.84
25	C1	9	-2442.73	749.048	441.643	-885.928
26	C2	9	564217	191842	104846	350158
27	C3	9	694558	220788	122547	404660
28	C4	9	-3376.9	-173.704	-211.508	395.86
29	C5	9	-5036.84	-1023.83	-1334.45	-362.78
30	C6	9	-3895.62	380.314	103.726	-36.3786
31	C7	9	2767.4	-24.6822	418.91	364.919
32	C8	9	272.71	85.6186	-104.35	267.351
33	C9	9	2784.5	280.902	125.756	1199.21
34	C10	9	692661	226311	127964	419813
35	C11	9	657813	219481	120320	394991
36	C12	9	4499.85	1724.18	355.622	188.424
37	D1	9	-202.26	1517.45	1700.69	-382.708
38	D2	9	650970	214795	117011	384051
39	D3	9	714901	222061	123605	410185
40	D4	9	2159.93	280.551	322.529	932.679
41	D5	9	48.0986	525.925	-335.338	-245.606
42	D6	9	-904.685	195.666	-272.528	68.6459
43	D7	9	3767.05	580.583	-372.727	47.995
44	D8	9	3449.15	331.789	-1014.78	465.343
45	D9	9	3647.14	853.835	231.043	1726.6
46	D10	9	573967	189929	108299	366049
47	D11	9	657592	217136	119820	395352
48	D12	9	3282.75	898.057	-1061.32	-421.603
49	E1	9	111.927	7.50669	-295.853	603.87
50	E2	9	611525	202619	109974	364941
51	E3	9	713029	221462	122881	410084
52	E4	9	1221.47	147.481	-144.868	1019.51
53	E5	9	-1331.36	-90.6438	-480.956	292.926
54	E6	9	2674.14	577.466	-295.784	-367.217
55	E7	9	7467.48	-153.634	486.998	1263.6
56	E8	9	1818.25	403.126	404.293	1674.64
57	E9	9	3097.33	364.147	388.029	359.8
58	E10	9	594007	190270	106462	347491
59	E11	9	648831	213120	117775	389426
60	E12	9	1393.22	612.799	-166.28	915.755
61	F1	9	-5127.6	591.56	-544.995	-125.133
62	F2	9	640552	209633	114316	374542
63	F3	9	562900	176840	97395	315880
64	F4	9	-833.157	-475.601	-429.998	-208.85
65	F5	9	-2124.83	-134.205	-455.474	-189.066
66	F6	9	-910.8	304.016	381.707	-1144.05
67	F7	9	1899.13	-511.212	-263.441	-237.301
68	F8	9	1220.79	260.634	-140.522	-249.184
69	F9	9	-615.509	352.839	93.0098	773.552
70	F10	9	642776	205934	116662	385347
71	F11	9	659278	215399	119243	395077
72	F12	9	-5419.49	-591.337	-951.294	-918.13
73	G1	9	-585.657	802.451	-172.129	-789.389
74	G2	9	591332	195055	105992	346384
75	G3	9	628002	202038	112035	366956
76	G4	9	-1615.64	-313.149	-750.075	-285.003
77	G5	9	-2743.02	-277.283	-93.725	-1217.97
78	G6	9	2888.54	309.585	-520.565	-951.725
79	G7	9	-450.026	-127.75	-1401.18	-594.307
80	G8	9	1856.54	-113.039	137.176	-614.491
81	G9	9	629.097	-193.629	-363.916	-513.674
82	G10	9	646500	210619	117588	389155
83	G11	9	711482	228600	125198	404484
84	G12	9	-2655.07	220.414	-486.629	-482.653
85	H1	9	581467	207676	105866	339981
86	H2	9	578563	194860	104241	339568
87	H3	9	590468	198819	108772	352823
88	H4	9	10253	845.821	-19.6344	4.81784
89	H5	9	-16613.8	-549.081	-2046.22	-2764.16
90	H6	9	2366.42	-303.897	-160.144	-1046.73
91	H7	9	-8385.98	-233.864	-2331.7	-73.4251
92	H8	9	-1141.79	-63.1503	-1777.35	405.624
93	H9	9	-6551.44	-160.605	-902.75	-758.955
94	H10	9	648862	217272	119743	392330
95	H11	9	624145	211358	113631	371144
96	H12	9	606082	209896	110222	360105
1	A1	10	2063.49	487.177	16.7153	-1122.62
2	A2	10	10461.6	1590.42	1034.51	2331.87
3	A3	10	-8995.77	2.77653	244.261	-1734.49
4	A4	10	961.628	255.986	724.937	53.6183
5	A5	10	-2235.5	129.207	851.608	-857.036
6	A6	10	-6806.89	160.17	100.679	-1248.66
7	A7	10	-1989.89	200.056	634.565	-274.821
8	A8	10	-7121.89	-240.796	-219.623	-2223.68
9	A9	10	-207.944	-244.042	148.339	-1370.16
10	A10	10	1997.67	406.117	297.939	-1534.31
11	A11	10	6369.55	213.177	98.0623	1.7259
12	A12	10	9890.23	709.671	856.413	-1189.03
13	B1	10	-3083.1	-398.025	670.068	-1137.84
14	B2	10	721124	243642	131214	422498
15	B3	10	869234	284013	155424	507729
16	B4	10	-3996.26	-329.225	-198.678	-435.157
17	B5	10	-4429.09	289.72	40.2323	-627.203
18	B6	10	-3454.63	2950.85	3215.87	1699.34
19	B7	10	1655.1	-211.019	327.78	-349.741
20	B8	10	-1564.79	-159.408	-294.935	170.071
21	B9	10	2007.43	-23.3634	69.6864	135.024
22	B10	10	628343	209901	116330	379889
23	B11	10	638788	216951	117786	386473
24	B12	10	-3464.66	274.209	-737.479	-1905.4
25	C1	10	-2063.49	303.457	599.882	-622.463
26	C2	10	585535	198303	108438	361576
27	C3	10	696856	222055	122835	406096
28	C4	10	-3216.05	77.2338	189.094	269.485
29	C5	10	-4979.74	-1298.66	-1058.71	-509.703
30	C6	10	-3518.33	330.222	416.987	120.419
31	C7	10	2944.6	90.0369	343.202	391.383
32	C8	10	-431.841	34.5948	-55.1219	357.889
33	C9	10	3389.29	529.224	207.544	1444.07
34	C10	10	691752	226426	127663	419615
35	C11	10	657169	219022	119901	395353
36	C12	10	5077.79	1559.83	468.483	268.404
37	D1	10	-97.1204	1625.09	1625.63	-332.625
38	D2	10	651521	215250	116878	384500
39	D3	10	715126	221992	123412	410603
40	D4	10	2205.13	809.441	204.571	1006.06
41	D5	10	-499.03	575.627	-466.115	-227.344
42	D6	10	-1233.24	453.831	-227.261	-13.1245
43	D7	10	2719.41	506.208	-496.441	75.243
44	D8	10	3463.76	241.639	-991.836	328.291
45	D9	10	4207.42	772.106	193.083	1853.63
46	D10	10	591610	195525	111473	376350
47	D11	10	659224	217876	119677	395669
48	D12	10	3296.28	880.278	-1053.66	-500.027
49	E1	10	834.482	-55.3768	-324.917	789.24
50	E2	10	612108	202767	110058	365448
51	E3	10	714777	221900	122878	410887
52	E4	10	786.207	33.191	-162.351	916.12
53	E5	10	-1672.63	-245.714	-550.467	290.797
54	E6	10	3277.27	704.699	-80.8546	-579.102
55	E7	10	6384.33	-3.3193	270.788	1089.76
56	E8	10	1342.67	319.543	408.191	1425.01
57	E9	10	3386.02	559.513	170.786	571.426
58	E10	10	595814	190891	106724	347920
59	E11	10	650016	213467	117670	389572
60	E12	10	638.455	558.16	-645.09	822.682
61	F1	10	-4131.93	464.795	-434.251	-270.052
62	F2	10	641141	210174	114144	374902
63	F3	10	562978	177193	97509.5	316291
64	F4	10	-613.581	-186.424	-227.791	-123.38
65	F5	10	-2274.38	-96.9637	-609.105	-191.813
66	F6	10	-634.631	156.672	524.308	-1016.48
67	F7	10	1778.81	-441.083	-279.709	-489.025
68	F8	10	1613.61	499.756	-166.537	-60.2343
69	F9	10	-371.364	756.133	-151.721	872.959
70	F10	10	642673	205232	116330	385346
71	F11	10	658833	215241	118857	394072
72	F12	10	-4477.33	89.4188	-977.873	-696.149
73	G1	10	-523.065	572.918	-747.955	-434.839
74	G2	10	593186	195177	105821	346544
75	G3	10	630068	202441	112066	366848
76	G4	10	-2509.6	279.459	-426.721	-583.26
77	G5	10	-3530.88	-312.628	108.498	-897.973
78	G6	10	3746.12	166.03	-605.417	-820.276
79	G7	10	239.38	316.986	-1422.37	-304.757
80	G8	10	1470.62	-92.693	7.45168	-420.508
81	G9	10	307.994	241.942	-799.907	-490.018
82	G10	10	648487	210685	117520	389848
83	G11	10	711739	228291	124637	404925
84	G12	10	-2420.65	668.817	-747.335	-307.654
85	H1	10	582058	207728	106362	339606
86	H2	10	578747	194919	104166	339657
87	H3	10	589211	198881	108139	352807
88	H4	10	10469.3	844.858	-211.055	124.546
89	H5	10	-17007.8	-353.023	-1540.01	-2861.96
90	H6	10	3257.33	-474.868	66.6671	-970.129
91	H7	10	-9112.18	-356.14	-1921.88	-230.309
92	H8	10	-1459.35	-214.552	-1562.46	165.132
93	H9	10	-7486.61	-139.773	-475.684	-866.127
94	H10	10	650086	217376	120264	392534
95	H11	10	624851	211702	114082	371876
96	H12	10	607814	209984	110581	360079
1	A1	11	1528.95	548.266	-200.472	-1567.05
2	A2	11	8912.11	1572.69	1235.24	2156.39
3	A3	11	-10999.2	-43.3478	101.19	-1584.11
4	A4	11	-84.9852	370.165	539.815	126.09
5	A5	11	-1967.55	-99.4238	630.529	-722.06
6	A6	11	-7520.46	-26.5546	41.5505	-905.861
7	A7	11	-1666.95	57.0635	809.633	-253.937
8	A8	11	-8376.68	-300.792	-310.591	-1995.31
9	A9	11	-487.991	-327.913	94.1208	-1206.24
10	A10	11	1424.95	242.117	257.039	-1268.17
11	A11	11	5937.79	-54.5557	424.583	80.9261
12	A12	11	9239.76	577.023	813.563	-1318.98
13	B1	11	-2763.13	-646.17	19.1199	-872.609
14	B2	11	720478	243921	130769	422887
15	B3	11	871351	283931	155654	507933
16	B4	11	-4173.52	-608.948	-223.8	-511.115
17	B5	11	-4768.37	424.062	14.7732	-613.974
18	B6	11	-3717.54	2972.62	2863.67	1715.19
19	B7	11	1148.86	-177.347	356.225	-355.28
20	B8	11	-799.348	-307.211	-210.296	188.846
21	B9	11	2661.44	7.41695	333.785	263.467
22	B10	11	632562	210487	116478	380826
23	B11	11	641337	216759	117976	386596
24	B12	11	-2341.04	-267.383	-749.847	-2164.73
25	C1	11	-3442.54	1042.87	333.97	-774.4
26	C2	11	603243	203756	111060	370490
27	C3	11	697227	221932	122750	405947
28	C4	11	-2714.49	-178.658	50.9149	404.229
29	C5	11	-4507.38	-997.776	-1119.53	-491.786
30	C6	11	-3890.7	53.6583	120.381	-297.198
31	C7	11	2651.1	19.0137	269.277	301.897
32	C8	11	-665.063	147.728	-207.522	330.009
33	C9	11	3244.91	698.372	-71.2671	1216.49
34	C10	11	692897	227267	127997	420210
35	C11	11	658286	219748	120209	395596
36	C12	11	4585.04	1464.37	-106.342	-31.9074
37	D1	11	616.058	1610.64	1748.17	-91.73
38	D2	11	653114	215407	117004	384630
39	D3	11	717263	222387	123401	410574
40	D4	11	2622.62	447.78	231.609	1010.08
41	D5	11	-315.046	656.939	-159.007	-143.444
42	D6	11	-1337.16	399.318	-398.722	-72.5542
43	D7	11	2588.67	285.813	-257.89	397.192
44	D8	11	4060.02	-11.8856	-743.753	279.335
45	D9	11	4329.59	888.341	266.966	1606.12
46	D10	11	610131	201192	114187	386179
47	D11	11	661111	217907	119614	395478
48	D12	11	4540.9	899.197	-1256.49	-909.147
49	E1	11	390.055	88.9832	124.862	701.647
50	E2	11	614701	202840	109941	366015
51	E3	11	714577	222113	122961	410622
52	E4	11	1189.55	35.5046	-151.827	1055.86
53	E5	11	-1981.11	-268.88	-460.962	181.885
54	E6	11	2967.01	555.289	-405.169	-217.243
55	E7	11	7063.7	-61.6182	353.522	1194.85
56	E8	11	960.612	430.95	487.931	1475.37
57	E9	11	3615.18	537.449	252.833	377.478
58	E10	11	598010	191153	106615	348699
59	E11	11	650230	213464	117884	389813
60	E12	11	1351.38	433.031	-21.3944	792.669
61	F1	11	-4724.19	246.166	-516.375	-180.487
62	F2	11	642850	210354	114079	374851
63	F3	11	563168	176986	97309.9	316800
64	F4	11	-1345	-562.75	-337.676	-223.368
65	F5	11	-2063.12	7.30083	-734.509	-417.991
66	F6	11	-758.833	211.946	424.165	-1103.26
67	F7	11	2287.44	-345.838	-309.641	-274.427
68	F8	11	1214.49	438.274	-389.067	-271.572
69	F9	11	704.504	326.532	21.526	1074.67
70	F10	11	643976	205373	116597	385345
71	F11	11	656637	214557	118625	392848
72	F12	11	-4328.64	-493.845	-918.722	-610.915
73	G1	11	-600.621	590.791	-330.003	-664.597
74	G2	11	593680	195702	105650	346579
75	G3	11	630624	202655	111488	367699
76	G4	11	-2609.59	-0.183495	-812.306	-312.063
77	G5	11	-3066.57	-105.199	-346.76	-1106.96
78	G6	11	3602.95	109.287	-613.643	-813.84
79	G7	11	56.462	80.2781	-1552.13	-471.373
80	G8	11	1670.53	-166.896	-20.9321	-229.037
81	G9	11	65.1089	125.127	-639.624	-550.191
82	G10	11	648527	211287	117405	389862
83	G11	11	713009	229209	124853	406015
84	G12	11	-3198.2	332.629	-439.806	-397.262
85	H1	11	583552	208249	105939	340099
86	H2	11	579337	195349	104024	339967
87	H3	11	591208	198921	108582	353863
88	H4	11	9288.56	945.028	19.0176	69.4516
89	H5	11	-16771.7	-669.52	-1646.01	-2791.81
90	H6	11	2345.38	-294.272	36.9585	-838.035
91	H7	11	-9017.79	-571.556	-1717.72	-184.533
92	H8	11	-1853.95	-317.757	-1154.7	417.907
93	H9	11	-7422.4	125.088	-381.359	-1134.21
94	H10	11	651223	217884	120237	393399
95	H11	11	626494	212188	114174	372182
96	H12	11	604621	210127	111017	359409
1	A1	12	15.8002	723.081	28.6711	-1580.3
2	A2	12	9552.29	1476.86	1480.07	2337.85
3	A3	12	-9913.9	18.6574	517.934	-1934.71
4	A4	12	-265.881	258.509	732.704	-264.909
5	A5	12	-1726.97	2.91214	804.982	-929.04
6	A6	12	-7372.62	290.536	172.532	-1060.26
7	A7	12	-3038.36	-3.65624	841.203	-402.059
8	A8	12	-7954.48	-475.213	-209.508	-2268.1
9	A9	12	-206.845	-143.492	317.93	-1696.56
10	A10	12	1549.64	-121.192	564.227	-1729.75
11	A11	12	6994.71	166.8	324.774	-242.609
12	A12	12	6682.25	396.54	750.007	-1288.53
13	B1	12	-3127.62	-1002.35	565.787	-952.057
14	B2	12	722360	245062	131210	423142
15	B3	12	876063	285448	155968	509369
16	B4	12	-4374.11	-133.852	-368.184	-427.63
17	B5	12	-4746.46	199.045	176.966	-629.711
18	B6	12	-2958.39	2835.28	2705.36	1465.34
19	B7	12	1598.29	-163.749	-49.4866	-547.453
20	B8	12	-1585	-537.475	-496.094	111.237
21	B9	12	1807.77	-243.041	17.4573	17.6641
22	B10	12	634040	211062	116179	381768
23	B11	12	642481	217200	118422	386973
24	B12	12	-3917.19	-215.415	-889.664	-2400.1
25	C1	12	-1384.61	359.586	435.074	-550.832
26	C2	12	622861	210152	113906	380262
27	C3	12	698183	222066	122819	406419
28	C4	12	-3248.67	-117.775	-122.343	235.265
29	C5	12	-5431.65	-1216.85	-1184.47	-604.365
30	C6	12	-4404.66	199.155	156.275	-170.686
31	C7	12	1333.44	-24.3182	280.571	84.6268
32	C8	12	-12.7579	-149.428	-57.9654	336.492
33	C9	12	1721.73	425.882	16.1085	933.405
34	C10	12	694905	227520	128004	420426
35	C11	12	660635	220042	120194	396181
36	C12	12	4087.76	1351.88	22.2609	70.571
37	D1	12	1096.42	1705.13	1771.28	-472.945
38	D2	12	654845	216044	117169	384421
39	D3	12	717971	222899	123598	411638
40	D4	12	2583.67	617.47	70.7883	1147.46
41	D5	12	-158.984	435.187	-328.692	-299.297
42	D6	12	-783.61	446.997	-138.634	-154.888
43	D7	12	4245.56	368.243	-373.311	291.078
44	D8	12	4047.5	249.657	-603.374	229.994
45	D9	12	4904.17	576.362	302.054	1478.72
46	D10	12	627092	206636	116899	395100
47	D11	12	660925	218085	119912	396199
48	D12	12	3865.5	947.112	-875.17	-780.453
49	E1	12	454.498	53.3676	128.961	686.834
50	E2	12	615491	203532	109938	367060
51	E3	12	716868	222904	123046	412383
52	E4	12	674.181	269.451	-301.053	1095.95
53	E5	12	-1502.61	-281.42	-460.161	348.837
54	E6	12	3185.98	622.698	-321.929	-435.867
55	E7	12	7057.82	-123.466	196.692	1168.16
56	E8	12	975.672	255.677	203.856	1515.55
57	E9	12	4389.27	623.04	320.858	470.311
58	E10	12	600733	191803	107101	349975
59	E11	12	652409	213725	117804	390375
60	E12	12	1703.93	660.868	-257.082	1099.34
61	F1	12	-4742.24	467.508	-426.09	-220.249
62	F2	12	643550	211461	114505	375918
63	F3	12	564125	177688	97557.3	317474
64	F4	12	-881.586	-360.814	-145.039	-377.096
65	F5	12	-2251.18	-279.901	-405.239	-277.295
66	F6	12	-1046.33	242.467	485.616	-1043.1
67	F7	12	1736.78	-582.225	-194.832	-514.322
68	F8	12	416.345	410.858	-154.394	-311.042
69	F9	12	39.021	151.703	279.891	889.279
70	F10	12	645852	206156	116502	386548
71	F11	12	657159	214619	118261	392453
72	F12	12	-5416.92	-603.64	-1229.82	-728.832
73	G1	12	-432.544	56.8762	-552.795	-462.489
74	G2	12	595570	196116	106103	347638
75	G3	12	632498	203043	111896	368729
76	G4	12	-1281.81	7.35743	-1132.8	-76.2197
77	G5	12	-3586.61	-238.832	-96.0222	-903.405
78	G6	12	3353.95	113.761	-703.345	-559.952
79	G7	12	167.648	-64.8733	-1362.1	-685.723
80	G8	12	1614.44	-116.215	20.2258	-338.442
81	G9	12	188.445	-20.4691	-521.09	-345.157
82	G10	12	650118	211260	117836	391048
83	G11	12	714900	229369	124215	406045
84	G12	12	-2840.28	325.817	-671.512	-93.339
85	H1	12	582793	208578	105766	340172
86	H2	12	580000	195667	104450	339805
87	H3	12	593489	200248	108714	354462
88	H4	12	9273.44	763.399	-326.103	-31.7844
89	H5	12	-17609.4	-550.268	-1719.49	-2980.71
90	H6	12	2475.47	-500.232	-25.2629	-1118.54
91	H7	12	-8647.02	-320.625	-2173.37	-80.0289
92	H8	12	-2348.91	-63.1906	-1585.37	355.468
93	H9	12	-7725.74	171.1	-374.152	-1080.77
94	H10	12	651045	218086	120265	393667
95	H11	12	627389	212248	113799	372219
96	H12	12	606837	210369	110570	360337
1	A1	13	1034.34	1007.39	82.1015	-1765.73
2	A2	13	9111	1473.82	1267.38	2133.6
3	A3	13	-10813.2	200.832	276.161	-1890.87
4	A4	13	20.4459	669.102	272.825	-53.3724
5	A5	13	-2283.22	-25.3808	662.099	-793.135
6	A6	13	-6867.08	320.488	175.652	-1092.33
7	A7	13	-2385.56	23.1203	637.194	-285.335
8	A8	13	-7913.31	-550.88	-565.753	-2065.55
9	A9	13	-1256.28	-270.132	273.997	-1719.34
10	A10	13	1686.7	428.527	-38.2291	-1318.07
11	A11	13	5983.06	128.044	253.231	32.3561
12	A12	13	6914.5	707.143	689.987	-1496.23
13	B1	13	-2187.67	-717.322	131.028	-1402.63
14	B2	13	724731	245345	131271	423717
15	B3	13	877238	285670	155857	509101
16	B4	13	-4013.54	-240.776	-473.389	-619.868
17	B5	13	-4036.07	140.98	312.636	-811.312
18	B6	13	-3051.08	3040.55	2646.15	1595.43
19	B7	13	1424.47	-293.646	33.8127	-552.913
20	B8	13	-514.864	-21.8954	-461.579	-34.1663
21	B9	13	2778.68	-348.329	-171.482	-176.759
22	B10	13	633484	211301	116786	382663
23	B11	13	641552	217645	118176	387009
24	B12	13	-2870.76	-152.584	-967.425	-1803.51
25	C1	13	-1832.82	523.44	341.261	-591.989
26	C2	13	634948	213733	116078	386512
27	C3	13	699987	222542	122838	407097
28	C4	13	-3321.96	-215.831	-175.373	202.307
29	C5	13	-5369.21	-1211.45	-1240.98	-433.021
30	C6	13	-4313.25	364.162	270.697	-122.65
31	C7	13	1579.51	36.1885	355.321	247.359
32	C8	13	-72.463	27.3108	28.4007	282.059
33	C9	13	2416.58	605.639	98.6671	1140.34
34	C10	13	696417	227957	128415	421340
35	C11	13	658269	220334	120150	396258
36	C12	13	4595.26	1632.86	121.482	215.902
37	D1	13	-247.645	1329.62	2000.23	-98.7262
38	D2	13	656589	216446	117245	385717
39	D3	13	720365	223088	123647	412916
40	D4	13	3024.54	438.73	175.177	872.437
41	D5	13	124.864	390.032	-583.811	-72.1257
42	D6	13	-1583.8	386.53	-392.75	-73.9074
43	D7	13	3171.58	248.303	-274.755	181.14
44	D8	13	3583.03	172.224	-751.278	417.449
45	D9	13	3656.03	685.073	122.317	1752.69
46	D10	13	643222	211487	119799	404167
47	D11	13	659991	217989	120008	396503
48	D12	13	3383.02	810.31	-934.766	-217.888
49	E1	13	1238.84	7.61887	125.649	764.632
50	E2	13	615449	203967	110165	367331
51	E3	13	718670	222713	122884	412988
52	E4	13	742.895	-148.086	-259.986	996.22
53	E5	13	-1552.14	-319.961	-514.705	133.006
54	E6	13	3478.35	749.973	-359.246	-461.249
55	E7	13	6869.69	-89.1652	150.265	1287.83
56	E8	13	996.959	508.306	494.342	1424.88
57	E9	13	4256.94	512.444	409.374	492.54
58	E10	13	602438	192094	106900	349717
59	E11	13	653511	214512	117995	391091
60	E12	13	1697.26	569.25	-246.267	1062.45
61	F1	13	-3553.77	248.86	-493.405	-164.144
62	F2	13	645690	211142	114517	376108
63	F3	13	566228	177535	97565.8	317326
64	F4	13	-1099.88	-323.56	-182.37	-122.308
65	F5	13	-2115.09	-281.803	-327.19	-389.849
66	F6	13	-586.782	102.905	456.73	-1229.49
67	F7	13	1567.09	-738.204	-469.326	-522.827
68	F8	13	1258.19	349.364	-474.519	-263.621
69	F9	13	604.456	515.144	29.4878	888.425
70	F10	13	647787	205853	116305	386730
71	F11	13	656923	214269	118333	391295
72	F12	13	-5308.3	-410.206	-1130.63	-952.847
73	G1	13	-1185.3	438.259	-585.659	-944.391
74	G2	13	596111	196253	106237	347267
75	G3	13	633866	203050	112315	369014
76	G4	13	-1425.61	7.11328	-633.206	-401.832
77	G5	13	-3319.32	-341.083	-131.965	-1111.15
78	G6	13	3199.57	233.276	-434.131	-896.308
79	G7	13	-95.6555	-167.229	-1154.6	-559.607
80	G8	13	1672.33	-59.8167	196.425	-660.88
81	G9	13	47.7612	-410.944	-203.935	-358.869
82	G10	13	651202	211281	117784	391164
83	G11	13	714779	228850	124978	406077
84	G12	13	-2978.97	59.8369	-560.145	-123.151
85	H1	13	583413	208530	106276	340149
86	H2	13	582816	195487	104201	340706
87	H3	13	593628	199823	108867	354282
88	H4	13	8932.6	801.229	-32.7108	-52.7656
89	H5	13	-16672.9	-602.809	-1965.8	-3140.36
90	H6	13	2381.73	-536.885	87.6725	-1218.15
91	H7	13	-8870.72	-39.6586	-2156.55	-164.784
92	H8	13	-1351.75	-395.723	-1453.23	394.422
93	H9	13	-6980.61	-205.254	-526.666	-1335.13
94	H10	13	652264	217818	120341	393808
95	H11	13	628872	212389	113965	373455
96	H12	13	607150	210813	110656	360725
1	A1	14	-389.27	756.604	141.336	-1810.67
2	A2	14	8952.94	1211.7	1126.58	2116.27
3	A3	14	-11268.8	-449.619	530.512	-1932.67
4	A4	14	-721.293	128.734	633.609	-342.369
5	A5	14	-2353.85	-343.975	850.117	-834.402
6	A6	14	-7270.34	267.915	145.082	-1208.78
7	A7	14	-2382.5	-11.4307	788.492	-487.074
8	A8	14	-7822.28	-569.524	-296.908	-2225.49
9	A9	14	-847.166	-284.19	481.633	-1502.39
10	A10	14	1294.35	254.011	301.626	-1397.87
11	A11	14	5268.51	437.857	479.213	-28.9448
12	A12	14	6729.9	676.434	980.439	-1617.22
13	B1	14	-2396.6	-482.327	310.934	-1084.9
14	B2	14	725170	245235	131080	424181
15	B3	14	881742	286341	156428	511914
16	B4	14	-4453.72	-326.693	-30.6429	-541.305
17	B5	14	-3956.73	315.238	40.1203	-665.307
18	B6	14	-3635.11	2818.98	2567.44	1360.29
19	B7	14	1441.36	24.6726	191.147	-391.811
20	B8	14	-1030.07	-228.745	-475.714	-123.507
21	B9	14	2094.5	27.8412	97.9604	-111.894
22	B10	14	635470	211998	116817	382925
23	B11	14	645042	217891	118852	387886
24	B12	14	-3213.02	435.067	-717.05	-2094.82
25	C1	14	-2954.02	389.36	446.095	-411.996
26	C2	14	650503	218451	118472	393906
27	C3	14	701172	223050	123007	407834
28	C4	14	-3180.34	-165.222	-211.858	292.267
29	C5	14	-5067.79	-1114.8	-1114.52	-334.099
30	C6	14	-4248.78	326.754	180.304	-132.606
31	C7	14	2396.47	98.9464	310.77	157.488
32	C8	14	-207.52	-22.3399	-168.899	312.168
33	C9	14	2270.42	519.824	88.812	1288.71
34	C10	14	696959	228686	128406	421988
35	C11	14	659593	220620	120558	396136
36	C12	14	4762.48	1471.67	-173.047	130.538
37	D1	14	344.84	1766.44	1585.95	-96.8365
38	D2	14	656142	216909	117258	385702
39	D3	14	721972	223895	123966	413716
40	D4	14	2635.84	491.462	423.362	1103.62
41	D5	14	-721.118	439.186	-168.216	-186.942
42	D6	14	-1238.44	190.563	-342.611	160.283
43	D7	14	2434.19	279.984	-445.872	227.982
44	D8	14	4330.49	210.627	-1000.28	352.278
45	D9	14	3719.29	563.217	31.5378	1773.41
46	D10	14	659653	216327	122009	411266
47	D11	14	662079	218582	119779	396844
48	D12	14	3908.54	684.876	-925.298	-360.42
49	E1	14	189.71	-110.324	-87.9249	820.986
50	E2	14	617662	204158	110384	368149
51	E3	14	719155	223230	122900	413116
52	E4	14	623.985	48.785	-172.859	919.846
53	E5	14	-2310.46	-344.229	-505.428	153.643
54	E6	14	3268.91	878.854	-254.639	-407.339
55	E7	14	7287.38	145.326	-16.6	1127.26
56	E8	14	1413.64	647.198	398.36	1447.3
57	E9	14	4286.91	821.127	272.236	483.646
58	E10	14	603428	192367	106987	350110
59	E11	14	655078	214308	118230	391606
60	E12	14	1532.87	895.355	-207.308	669.827
61	F1	14	-4613.45	393.312	-884.341	-294.883
62	F2	14	647450	211572	114767	376713
63	F3	14	566758	178329	97694.6	318545
64	F4	14	-1799.28	-618.303	-385.135	-260.982
65	F5	14	-2606.7	-246.819	-561.553	-177.549
66	F6	14	-1066.39	77.2535	307.593	-1001.85
67	F7	14	1603.34	-391.149	-377.749	-438.024
68	F8	14	1194.8	332.006	-258.31	-321.909
69	F9	14	-697.95	296.487	81.7479	857.255
70	F10	14	647799	206647	116361	387025
71	F11	14	654992	214386	118132	390804
72	F12	14	-4978.42	-547.27	-987.094	-1028.42
73	G1	14	-1396.99	409.115	-472.443	-670.67
74	G2	14	596704	196912	106141	347693
75	G3	14	634718	204078	112056	369375
76	G4	14	-2628.4	59.8858	-678.008	-514.735
77	G5	14	-3821.25	-342.691	-319.295	-1037.39
78	G6	14	3242.63	394.699	-594.014	-820.288
79	G7	14	-483.653	97.6925	-1667.6	-585.916
80	G8	14	1580.26	372.227	31.2616	-450.413
81	G9	14	-135.467	-41.8018	-245.188	-452.979
82	G10	14	652267	211943	117855	390991
83	G11	14	714598	230074	124404	406373
84	G12	14	-3254.37	379.183	-676.833	-143.047
85	H1	14	583862	208413	105746	340991
86	H2	14	582717	195945	104055	341258
87	H3	14	594908	200694	108815	355737
88	H4	14	8478.19	675.892	-345.714	34.3697
89	H5	14	-17111.6	-738.137	-1581.77	-2889.15
90	H6	14	1980.33	-700.001	-105.792	-963.812
91	H7	14	-9576.09	-572.825	-2237.71	-250.93
92	H8	14	-1193.95	-460.332	-1369.62	707.966
93	H9	14	-7671.89	-171.832	-490.294	-1046.23
94	H10	14	654966	218806	120252	395084
95	H11	14	628696	212844	114175	374080
96	H12	14	606558	210986	110643	360666
1	A1	15	-1224.62	766.344	246.262	-1318.85
2	A2	15	7470.95	1290.56	1207	2413.27
3	A3	15	-11234.6	-46.5978	402.608	-2110.8
4	A4	15	-1180.31	703.67	490.77	-151.617
5	A5	15	-2078.9	75.3283	620.702	-745.624
6	A6	15	-7717.49	199.506	-24.6778	-1048.29
7	A7	15	-1915.9	130.701	374.803	-181.409
8	A8	15	-8729.03	-529.476	-214.104	-2332.87
9	A9	15	-886.594	-214.02	-42.1804	-1609.46
10	A10	15	-114.118	128.33	468.705	-1335.68
11	A11	15	4766.07	-49.0152	266.991	116.895
12	A12	15	4816.9	645.223	348.775	-1775.7
13	B1	15	-3209.19	-885.714	768.632	-1564.55
14	B2	15	725455	245249	131893	424906
15	B3	15	881145	286088	156351	512221
16	B4	15	-4301.88	-332.742	-203.418	-424.19
17	B5	15	-5115.78	318.547	64.067	-677.154
18	B6	15	-3280.26	2924.69	2917.91	1565.78
19	B7	15	1212.76	-114.185	-49.7505	-517.308
20	B8	15	-1539.15	-420.165	42.8778	-57.52
21	B9	15	1642.46	-368.39	202.248	-47.0883
22	B10	15	636286	211980	116927	383040
23	B11	15	644870	218653	118925	388879
24	B12	15	-3347.88	-126.405	-580.955	-2173.28
25	C1	15	-2487.37	604.046	694.47	-810.032
26	C2	15	663287	222198	120104	400147
27	C3	15	702118	223263	123037	408226
28	C4	15	-2942.79	-289.676	29.8287	287.88
29	C5	15	-5282.29	-1074.4	-1183.25	-306.482
30	C6	15	-3430.59	210.258	199.713	11.2886
31	C7	15	2035.57	117.409	292.563	258.31
32	C8	15	-635.179	-36.8255	26.3869	611.701
33	C9	15	2601.37	241.772	217.784	1381.68
34	C10	15	698034	228656	128430	422046
35	C11	15	660481	220721	120510	396292
36	C12	15	4609.7	1408.69	37.8776	370.017
37	D1	15	387.289	1543.77	1552.7	-313.358
38	D2	15	657344	216995	117374	386625
39	D3	15	723858	224116	124177	414068
40	D4	15	2653.42	359.794	165.494	771.357
41	D5	15	-688.674	320.755	-575.111	-495.384
42	D6	15	-1783.16	317.822	-299.186	-124.051
43	D7	15	2251.32	503.589	-173.609	-55.0296
44	D8	15	3049.19	243.228	-741.62	165.335
45	D9	15	3909.33	516.991	128.837	1469.93
46	D10	15	673227	220213	124179	418396
47	D11	15	662529	219224	119999	396877
48	D12	15	3476.44	830.875	-949.764	-500.265
49	E1	15	344.667	-136.62	-193.148	882.607
50	E2	15	617330	204275	110456	368327
51	E3	15	721371	224014	123092	413794
52	E4	15	655.414	-140.964	-190.489	902.524
53	E5	15	-2299.33	-264.909	-568.078	235.4
54	E6	15	3376.74	897.997	-432.069	-382.5
55	E7	15	7056.38	-107.629	364.014	1130.58
56	E8	15	1185.21	394.915	266.197	1566.4
57	E9	15	3421.8	590.051	164.901	526.858
58	E10	15	604022	192945	107199	351030
59	E11	15	654312	215251	118175	391870
60	E12	15	1401.44	546.334	-46.2002	613.942
61	F1	15	-4518.62	215.331	-520.079	-421.839
62	F2	15	648194	212041	114692	377076
63	F3	15	567871	178274	97234.5	318643
64	F4	15	-1072.26	-554.166	-163.953	-161.736
65	F5	15	-2342.43	-124.872	-451.127	-314.456
66	F6	15	-963.423	307.267	245.673	-1208.16
67	F7	15	2071.27	-526.802	-314.472	-492.776
68	F8	15	1653.48	369.125	-510.483	-219.126
69	F9	15	219.439	329.758	-76.4007	1038.72
70	F10	15	649426	206749	116629	387739
71	F11	15	654670	213726	117962	390494
72	F12	15	-5008.59	-580.811	-1169.6	-811.44
73	G1	15	-1673.41	494.738	-448.256	-628.38
74	G2	15	597907	196853	106105	348315
75	G3	15	636367	204312	112135	369898
76	G4	15	-2242.16	104.692	-801.187	-551.776
77	G5	15	-3422.71	-391.669	-195.157	-948.234
78	G6	15	3438.71	276.005	-673.245	-826.125
79	G7	15	-35.0598	6.69776	-1368.9	-492.726
80	G8	15	834.31	57.6306	19.6804	-478.532
81	G9	15	431.366	-60.7792	-463.114	-624.872
82	G10	15	652515	212183	117870	391918
83	G11	15	715803	229970	124816	406971
84	G12	15	-2567.18	102.351	-694.768	-107.833
85	H1	15	585745	209238	106240	341687
86	H2	15	583488	196029	104298	341678
87	H3	15	594614	201154	109110	355966
88	H4	15	8874.27	614.603	-141.194	-73.5912
89	H5	15	-17738	-866.365	-1460.14	-3050.72
90	H6	15	1811.61	-480.172	123.868	-956.588
91	H7	15	-9079.44	-312.801	-1933.03	-209.39
92	H8	15	-3099.74	-564.037	-1585.91	500.454
93	H9	15	-8519.28	-78.1272	-270.595	-870.771
94	H10	15	654822	218988	120323	394876
95	H11	15	629036	213540	114245	373291
96	H12	15	606862	210922	110563	360878
1	A1	16	-1108.24	890.674	41.2938	-1883.82
2	A2	16	8182.3	1386.81	1075.27	1844.65
3	A3	16	-10863.8	60.4073	278.267	-2249.29
4	A4	16	-773.078	346.404	470.002	-287.877
5	A5	16	-2301.35	-169.934	581.679	-849.668
6	A6	16	-6848.31	252.331	184.476	-1349.99
7	A7	16	-2093.5	39.5843	982.723	-474.971
8	A8	16	-8532.26	-355.901	-148.921	-2474.91
9	A9	16	-1104.89	-135.867	154.014	-1777.49
10	A10	16	1375.93	352.948	294.416	-1570.96
11	A11	16	6170.71	-242.66	-273.512	78.3297
12	A12	16	4971.02	439.017	716.029	-1972.35
13	B1	16	-3288.97	-692.378	527.169	-915.22
14	B2	16	727726	245365	131043	424825
15	B3	16	884156	286674	156598	513430
16	B4	16	-4372.57	-538.674	-187.867	-175.713
17	B5	16	-4626.28	42.107	326.528	-570.947
18	B6	16	-3815.04	2981.74	2839.37	1472.67
19	B7	16	1218.84	-254.328	193.835	-629.325
20	B8	16	-1675.27	-65.9045	-463.63	46.9168
21	B9	16	1858.03	-301.983	30.4144	246.308
22	B10	16	638066	212537	117064	384474
23	B11	16	645983	218795	118457	388979
24	B12	16	-2976.68	-199.051	-610.823	-2152.67
25	C1	16	-2259.46	433.215	586.544	-216.468
26	C2	16	675879	225677	122113	406155
27	C3	16	702507	223545	122784	408822
28	C4	16	-2890.14	-377.521	74.9744	539.42
29	C5	16	-4633.64	-1120.94	-1150.47	-290.415
30	C6	16	-3214.19	257.053	227.964	-158.511
31	C7	16	1754.14	69.295	387.458	281.107
32	C8	16	-21.2407	94.2404	-173.95	268.426
33	C9	16	3795.45	391.143	266.496	1345.53
34	C10	16	700877	229832	128878	423227
35	C11	16	661426	221566	121105	397420
36	C12	16	5157.73	1312.76	226.852	17.7832
37	D1	16	-456.858	1375.52	1907.37	55.0313
38	D2	16	659506	217650	117995	387056
39	D3	16	724955	224987	124241	415153
40	D4	16	2571.99	411.059	301.685	826.545
41	D5	16	-347.903	373.986	-545.555	-166.439
42	D6	16	-1237.05	429.434	-188.604	-49.2737
43	D7	16	3301.05	436.631	-68.6725	121.846
44	D8	16	3746.79	12.2435	-848.381	375.987
45	D9	16	4447.68	1068.58	230.021	1292.24
46	D10	16	687026	224749	126658	424555
47	D11	16	662482	219641	120010	396381
48	D12	16	3382.95	1042.2	-728.92	-577.989
49	E1	16	1299.44	-221.77	37.3036	771.824
50	E2	16	620026	204846	110768	368558
51	E3	16	722793	224233	123227	414379
52	E4	16	1174.94	-137.709	-43.7683	922.617
53	E5	16	-1738.68	-278.38	-469.949	238.345
54	E6	16	3237.74	711.117	-237.123	-320.406
55	E7	16	6401.84	-255.271	452.506	1194.58
56	E8	16	864.626	139.973	563.272	1375.45
57	E9	16	3594.19	571.608	318.164	364.529
58	E10	16	606497	193585	107448	351668
59	E11	16	657797	215262	118859	392680
60	E12	16	1717.54	586.729	-194.579	956.115
61	F1	16	-4599.57	261.471	-547.939	-208.404
62	F2	16	649456	212548	114612	377854
63	F3	16	568061	178654	97757.6	318988
64	F4	16	-699.044	-558.661	14.9911	-134.913
65	F5	16	-2131.66	-290.257	-405.239	-349.326
66	F6	16	-2013.37	56.4414	421.005	-1135.78
67	F7	16	1364.48	-398.762	-107.028	-541.962
68	F8	16	931.797	163.538	-340.495	-430.773
69	F9	16	-355.97	271.764	194.134	826.582
70	F10	16	652814	207489	117186	388382
71	F11	16	654874	214232	117611	390471
72	F12	16	-5457.18	-777.928	-999.285	-669.893
73	G1	16	-2526.24	552.662	-605.815	-991.909
74	G2	16	599043	197695	106458	348577
75	G3	16	638101	205125	112418	370413
76	G4	16	-1884.95	-32.6074	-999.447	-667.108
77	G5	16	-3495.27	-230.063	-135.557	-1022.82
78	G6	16	3213.91	267.535	-693.445	-854.732
79	G7	16	-296.039	-77.6055	-1177.47	-494.081
80	G8	16	1475.91	-77.0184	94.9957	-535.377
81	G9	16	204.85	-78.8386	-428.567	-570.759
82	G10	16	655060	212718	117707	392521
83	G11	16	718485	230834	125042	407004
84	G12	16	-1758.94	524.046	-578.709	-288.251
85	H1	16	585823	209473	106305	341648
86	H2	16	583867	196385	104248	341735
87	H3	16	596660	201084	108996	356439
88	H4	16	8272.4	979.715	-328.643	-63.9315
89	H5	16	-17561.5	-397.502	-1597.26	-3021.51
90	H6	16	1621.61	-407.418	-21.2743	-1203.06
91	H7	16	-10106.2	-199.924	-2183.41	-33.1035
92	H8	16	-2301.36	-376.702	-1552.81	365.53
93	H9	16	-8658.77	287.872	-421.9	-1051.38
94	H10	16	656783	219459	120460	396022
95	H11	16	629234	214497	114325	373669
96	H12	16	609047	211389	110401	361448
1	A1	17	-318.754	613.15	225.694	-1880.36
2	A2	17	8029.45	1563.51	1046.37	2399.15
3	A3	17	-11155.1	26.2326	308.307	-1872.02
4	A4	17	-939.245	416.488	590.657	-142.157
5	A5	17	-2403.23	368.793	801.86	-751.237
6	A6	17	-7981.79	341.01	29.8096	-1026.48
7	A7	17	-2250.27	338.968	718.01	-229.258
8	A8	17	-8000.51	-303.701	-125.412	-2210.52
9	A9	17	-983.189	-52.4727	-119.502	-1603.05
10	A10	17	862.182	641.785	109.579	-1623.81
11	A11	17	6256.16	401.79	68.5966	2.23708
12	A12	17	4647.76	507.217	1026.28	-1899.96
13	B1	17	-2261.71	-490.207	374.346	-1172.21
14	B2	17	728204	246439	131508	425388
15	B3	17	886930	287424	157096	513228
16	B4	17	-4302.42	-489.586	-224.662	-509.911
17	B5	17	-4700.4	124.204	-150.865	-559.094
18	B6	17	-3411.13	3075.33	2890.61	1694.15
19	B7	17	843.166	-301.432	36.0835	-562.95
20	B8	17	-1455.89	-87.7132	-459.55	208.151
21	B9	17	1829.85	-191.542	-40.9238	-197.972
22	B10	17	639667	213326	117050	384381
23	B11	17	648389	219360	118922	389724
24	B12	17	-3425.62	-203.309	-1206.28	-2096.98
25	C1	17	-1287.95	555.599	407.435	-427.906
26	C2	17	686420	230021	123751	411301
27	C3	17	705055	224079	123176	409116
28	C4	17	-2400.78	91.5023	-48.2334	251.453
29	C5	17	-4852.89	-1114.85	-1053.87	-438.346
30	C6	17	-3800.91	228.86	189.316	-3.29473
31	C7	17	2326.59	176.113	405.646	175.962
32	C8	17	-740.927	-9.80493	39.1187	465.565
33	C9	17	1930.8	461.559	62.9576	1146.74
34	C10	17	700914	230866	128811	423331
35	C11	17	661928	222781	120544	397152
36	C12	17	3368.46	1290	257.809	93.3634
37	D1	17	138.893	1240.36	1688.97	-85.2965
38	D2	17	659358	217688	117676	387237
39	D3	17	727150	225222	124255	415763
40	D4	17	2436.85	583.363	253.688	1358.62
41	D5	17	-728.472	485.99	-185.758	-64.4188
42	D6	17	-1837.68	309.185	-292.058	145.871
43	D7	17	2278.55	326.544	-459.577	37.5801
44	D8	17	3644.11	450.645	-799.291	317.936
45	D9	17	4027.65	619.046	129.168	1734.04
46	D10	17	699180	228878	128582	429962
47	D11	17	663613	219985	120286	397279
48	D12	17	3778.26	1032.52	-1349.7	-604.085
49	E1	17	1168.51	-140.499	-290.826	696.481
50	E2	17	619119	204836	110406	369712
51	E3	17	722607	224381	123166	415278
52	E4	17	588.85	-48.4325	-184.908	817.815
53	E5	17	-1750.53	-492.528	-444.411	133.398
54	E6	17	2643.33	763.635	-279.294	-416.687
55	E7	17	5837.48	152.395	41.2066	1137.76
56	E8	17	588.03	277.263	368.47	1456.94
57	E9	17	3820.19	470.16	115.654	350.542
58	E10	17	607143	193890	107445	351508
59	E11	17	655463	215515	118157	391844
60	E12	17	1963.6	654.344	-220.997	944.479
61	F1	17	-4680.36	100.732	-347.695	-238.142
62	F2	17	648754	212494	115248	378538
63	F3	17	568537	179096	97632.5	318539
64	F4	17	-846.245	-566.917	157.327	-379.723
65	F5	17	-2677.03	-140.093	-384.105	-370.522
66	F6	17	-1192.58	247.732	379.12	-1033.89
67	F7	17	963.046	-420.646	-22.9179	-637.686
68	F8	17	939.296	338.999	-248.511	-201.529
69	F9	17	49.6263	577.455	64.0643	777.445
70	F10	17	652445	207761	117123	388588
71	F11	17	653645	213388	117527	389258
72	F12	17	-4827.16	-599.947	-946.878	-448.347
73	G1	17	-3585.62	756.57	-730.809	-1083.71
74	G2	17	599825	198257	106625	349044
75	G3	17	639373	205325	112551	371184
76	G4	17	-1827.17	363.944	-765.417	-527.85
77	G5	17	-3782.82	14.8416	-266.77	-1159.1
78	G6	17	3196.07	280.225	-723.698	-1196.23
79	G7	17	-404.571	-6.97218	-1310.24	-676.858
80	G8	17	1287.55	88.9606	73.1898	-425.281
81	G9	17	353.221	135.925	-427.443	-643.162
82	G10	17	655825	213222	118168	392656
83	G11	17	718977	230696	124985	407627
84	G12	17	-2735.62	721.016	-504.763	-386.655
85	H1	17	585186	210162	105875	341275
86	H2	17	585230	197081	104126	342456
87	H3	17	597125	201899	108966	355866
88	H4	17	8439.51	448.998	-47.1341	-599.833
89	H5	17	-18184.2	-644.362	-1505.26	-3088.36
90	H6	17	1380.43	-231.506	395.326	-1137.19
91	H7	17	-9030.66	-344.449	-1850.98	-609.61
92	H8	17	-1876.44	-414.792	-1424.27	555.786
93	H9	17	-7648.54	-181.909	-409.135	-1280.99
94	H10	17	657935	220182	120548	395901
95	H11	17	631181	214135	114641	374498
96	H12	17	610444	211389	110952	361189
1	A1	18	-723.934	992.8	76.2879	-1678.09
2	A2	18	7808.54	1463.45	1150.54	2073.5
3	A3	18	-11432.5	-70.4724	458.454	-2093.74
4	A4	18	-2664.65	15.166	504.539	-437.455
5	A5	18	-1710.08	68.6845	634.076	-892.149
6	A6	18	-7357.85	107.403	-105.496	-1134.95
7	A7	18	-3402.06	9.67525	604.874	-563.716
8	A8	18	-9353.22	-413.533	-543.514	-2190.99
9	A9	18	-1408.36	-221.764	88.1871	-1618.88
10	A10	18	437.793	259.962	283.48	-1747.37
11	A11	18	5039.63	-120.288	257.323	-39.7282
12	A12	18	4975.92	444.605	487.695	-2152.11
13	B1	18	-3254.23	-694.488	633.71	-1213.57
14	B2	18	729227	246993	132011	426304
15	B3	18	889123	287878	156543	513946
16	B4	18	-4656.77	-376.357	-192.117	-351.209
17	B5	18	-4536.06	231.048	242.197	-817.819
18	B6	18	-3545.66	2977.47	2887.2	1641.7
19	B7	18	2151.81	-276.586	182.835	-779.579
20	B8	18	-1736.11	-4.33089	-108.063	-135.187
21	B9	18	2227.37	-154.353	-96.2474	-198.947
22	B10	18	641070	213508	117288	384827
23	B11	18	650195	219882	119141	390447
24	B12	18	-4074.91	-455.914	-855.164	-1990.48
25	C1	18	-1330.17	758.539	409.877	-1079.63
26	C2	18	696808	232719	125467	415704
27	C3	18	704712	224409	123247	409465
28	C4	18	-2436.39	244.711	69.3286	38.5091
29	C5	18	-4723.31	-1057.69	-1009.49	-498.46
30	C6	18	-4240.88	206.698	255.609	-259.354
31	C7	18	2366.54	15.7041	299.713	98.2791
32	C8	18	-967.744	30.6876	-126.308	318.594
33	C9	18	1986.16	365.418	142.533	684.132
34	C10	18	701311	231915	129386	423336
35	C11	18	665538	224768	121704	397964
36	C12	18	4485.85	1658.04	172.311	154.545
37	D1	18	-111.728	1437.57	1992.86	-59.8816
38	D2	18	661505	218926	117570	388031
39	D3	18	726373	225408	124303	416309
40	D4	18	2575.02	521.401	192.445	999.007
41	D5	18	-489.073	450.249	-596.277	-268.265
42	D6	18	-1828.75	476.923	-340.012	-64.6033
43	D7	18	2241.81	447.884	-624.545	-5.76619
44	D8	18	2583.74	49.1899	-959.684	96.5286
45	D9	18	3124.35	760.8	2.65259	1546.11
46	D10	18	709538	232167	130108	428213
47	D11	18	663395	221591	120427	397907
48	D12	18	3674.97	826.842	-1028.87	-453.896
49	E1	18	993.263	43.2251	-114.162	770.289
50	E2	18	619896	205391	110980	369740
51	E3	18	722856	224911	123620	414614
52	E4	18	710.886	-138.108	39.1998	914.861
53	E5	18	-1630.83	-396.809	-376.661	203.924
54	E6	18	2954.38	736.38	-214.056	-448.279
55	E7	18	7064.7	-176.155	478.458	1030.03
56	E8	18	1106.05	379.701	424.183	1149.52
57	E9	18	3726.75	650.998	181.959	233.952
58	E10	18	607959	194432	107811	352243
59	E11	18	657946	215991	118910	392654
60	E12	18	1883.44	1037.28	-260.16	702.684
61	F1	18	-4501.81	587.023	-360.166	86.108
62	F2	18	651038	213445	115086	379381
63	F3	18	571306	179783	98022.3	319633
64	F4	18	-1264.32	-456.284	-188.211	-74.1224
65	F5	18	-2674.03	-293.613	-221.742	-328.197
66	F6	18	-1408.65	193.401	557.226	-1047.78
67	F7	18	817.819	-335.351	-30.4271	-611.534
68	F8	18	439.555	351.605	-202.74	-385.741
69	F9	18	-564.727	516.254	199.586	745.07
70	F10	18	655184	208832	117152	389986
71	F11	18	657431	214543	117898	390791
72	F12	18	-3784.47	-538.137	-908.504	-807.576
73	G1	18	-3097.4	292.931	-668.564	-1044.44
74	G2	18	599778	199086	106562	349802
75	G3	18	639739	206262	112719	372088
76	G4	18	-2250.5	239.278	-823.545	-271.712
77	G5	18	-3626.3	41.9536	-306.933	-1060.04
78	G6	18	4176.76	493.139	-759.266	-744.952
79	G7	18	-1010.25	141.388	-1616.07	-593.692
80	G8	18	1262.58	271.288	-34.5855	-662.559
81	G9	18	570.492	-54.037	-773.136	-698.373
82	G10	18	656514	213962	117667	392991
83	G11	18	716770	230557	124805	406179
84	G12	18	-3349.95	7.28247	-495.515	-16.2486
85	H1	18	587809	210199	105945	342763
86	H2	18	585345	197315	104530	342253
87	H3	18	598295	202324	108948	356701
88	H4	18	8344.7	1181.41	4.44805	-420.174
89	H5	18	-17084.7	-412.512	-1631.15	-3229.61
90	H6	18	1836.5	-90.6134	118.466	-1198.58
91	H7	18	-9344.69	-339.789	-1796.68	-167.726
92	H8	18	-2076.34	-533.864	-1470.68	309.777
93	H9	18	-7715.22	-83.1861	-484.084	-1022.7
94	H10	18	658378	220520	120672	396931
95	H11	18	632593	214636	114574	374817
96	H12	18	612741	211880	111125	362781
1	A1	19	-1667.21	610.372	113.621	-1751.52
2	A2	19	7610.17	1090.24	1135.73	2080.87
3	A3	19	-12738.7	203.163	-39.8137	-2054.1
4	A4	19	-1432.07	139.858	367.335	-220.853
5	A5	19	-2500.42	7.21809	712.261	-753.315
6	A6	19	-7109.91	114.87	134.29	-1226.88
7	A7	19	-2839.58	-72.4043	949.882	-158.767
8	A8	19	-7917.59	-775.43	-286.96	-2238.7
9	A9	19	-1141.62	-176.85	224.062	-1363.17
10	A10	19	665.992	100.088	84.294	-1499.91
11	A11	19	5038.48	335.867	339.037	231.018
12	A12	19	3885.67	738.534	477.21	-1682.21
13	B1	19	-3913.72	-936.864	356.991	-1158.23
14	B2	19	729377	246850	132268	426263
15	B3	19	890812	288942	157028	514106
16	B4	19	-4230.65	-390.092	-297.463	-543.091
17	B5	19	-5122.12	127.62	-26.3422	-867.868
18	B6	19	-3535.7	2905.2	3066.15	1324.62
19	B7	19	1912.54	-290.227	42.3405	-680.901
20	B8	19	-2317.3	-130.482	-391.177	-3.97968
21	B9	19	2069.04	70.3827	107.393	-1.67804
22	B10	19	641745	213555	117118	385477
23	B11	19	651375	220444	119518	390686
24	B12	19	-3007.57	-76.0514	-695.912	-2014.23
25	C1	19	-1577.73	103.042	845.273	-507.155
26	C2	19	704003	234417	125831	418433
27	C3	19	707007	225094	123543	410155
28	C4	19	-2269.86	-236.456	27.8279	49.2472
29	C5	19	-5040.82	-1156.38	-1028.14	-423.908
30	C6	19	-4416.38	187.456	268.616	-193.479
31	C7	19	1904.83	28.9479	414.823	188.421
32	C8	19	-336.049	-173.773	66.3084	182.598
33	C9	19	2189.28	409.467	-26.3447	1086.87
34	C10	19	703482	233893	130129	423914
35	C11	19	665443	225605	122434	398469
36	C12	19	4562.22	1626.86	123.601	20.3404
37	D1	19	1033.68	1627.27	1465.59	-266.157
38	D2	19	662822	219172	117859	387915
39	D3	19	728226	226350	124563	417075
40	D4	19	2559.34	521.537	470.037	946.931
41	D5	19	-365.583	645.584	-328.053	-324.034
42	D6	19	-1052.3	411.406	-313.844	-8.92429
43	D7	19	2500.32	375.999	-398.084	21.1255
44	D8	19	3355.65	208.715	-806.338	-115.036
45	D9	19	4002.95	767.877	277.163	1818.56
46	D10	19	713227	234763	131161	430012
47	D11	19	667154	223234	121290	397433
48	D12	19	3671.93	840.304	-966.154	-579.395
49	E1	19	1687.55	248.01	-118.385	718.502
50	E2	19	622054	205811	110673	369916
51	E3	19	724270	225012	123331	415399
52	E4	19	425.625	-11.5272	-263.649	1014.94
53	E5	19	-2191.27	-36.9731	-344.508	-24.1321
54	E6	19	2802.63	723.874	-131.655	-494.4
55	E7	19	6472.78	-166.284	282.253	977.533
56	E8	19	437.555	118.066	205.322	1377.79
57	E9	19	3952.48	500.349	355.707	243.965
58	E10	19	609750	194935	107810	353585
59	E11	19	658049	216659	118834	393121
60	E12	19	686.895	327.555	-229.621	883.088
61	F1	19	-3906.67	-106.431	-527.896	-347.228
62	F2	19	651794	213331	115211	379487
63	F3	19	571126	180122	98051.9	320217
64	F4	19	-782.924	-598.282	-250.31	-149.39
65	F5	19	-2613.14	-275.631	-396.492	-364.627
66	F6	19	-1949.48	148.531	443.136	-1127.62
67	F7	19	1561.53	-470.983	-500.136	-442.677
68	F8	19	700.237	587.381	-371.382	-443.176
69	F9	19	-392.512	187.219	-124.783	909.479
70	F10	19	653040	208662	117232	388872
71	F11	19	653269	213941	117594	388783
72	F12	19	-4932.08	-369.495	-911.855	-841.934
73	G1	19	-3166.28	546.344	-732.859	-1395.48
74	G2	19	599907	199408	106905	349517
75	G3	19	641927	207085	113054	372271
76	G4	19	-1864.53	50.6218	-608.177	-571.718
77	G5	19	-3924.61	-187.824	-354.045	-1280.71
78	G6	19	2598.64	133.451	-450.298	-816.667
79	G7	19	-320.997	-52.4026	-1416.44	-582.817
80	G8	19	1100.53	-64.3722	48.4596	-587.455
81	G9	19	-211.637	-415.519	-404.293	-657.121
82	G10	19	655927	214576	118354	393046
83	G11	19	715864	230197	124723	405748
84	G12	19	-2991.98	-15.0509	-283.571	-221.719
85	H1	19	588647	209871	106234	342185
86	H2	19	586723	197136	104235	343070
87	H3	19	599526	202754	108967	357434
88	H4	19	8194.47	1224.59	72.2392	-169.983
89	H5	19	-18137.3	-487.262	-1637.71	-2933.01
90	H6	19	2328.05	-236.916	-21.175	-1097.47
91	H7	19	-10094.6	49.6393	-2152.43	-401.986
92	H8	19	-2705.26	-294.022	-1625.15	189.285
93	H9	19	-8293.17	224.733	-649.175	-1098.93
94	H10	19	659953	220760	120755	397618
95	H11	19	631594	214999	114814	375119
96	H12	19	612699	212740	110777	363286
1	A1	20	-1593.99	738.41	-137.293	-2024.59
2	A2	20	7357.74	1160.06	1240.55	1892.06
3	A3	20	-11155.1	-200.72	427.068	-2035.61
4	A4	20	-1781.09	462.842	612.034	-474.885
5	A5	20	-1792.2	-77.3708	844.305	-1034.45
6	A6	20	-7772.64	94.2598	-35.7855	-1304.85
7	A7	20	-2275.62	156.569	879.258	-498.336
8	A8	20	-7778.12	-620.506	-377.845	-2329.84
9	A9	20	-1123.3	-315.523	-133.651	-1647.71
10	A10	20	320.717	174.584	241.198	-1395.04
11	A11	20	5143.98	-15.0275	235.404	-130.28
12	A12	20	3766.86	505.642	394.632	-2221.95
13	B1	20	-2635.16	-672.111	252.079	-1304.16
14	B2	20	731050	247562	131777	426522
15	B3	20	894206	289402	157286	515760
16	B4	20	-4725.54	-365.708	-316.061	-618.572
17	B5	20	-4531.77	333.431	-7.46495	-1036.38
18	B6	20	-4067.48	2991.13	2676.02	1366.26
19	B7	20	1458.05	-315.123	-22.4448	-770.283
20	B8	20	-1294.07	-254.23	-672.998	-7.67718
21	B9	20	1875.65	-181.206	-223.28	-78.2308
22	B10	20	642775	213980	117251	385250
23	B11	20	650604	220324	119183	389662
24	B12	20	-3640.74	-55.689	-879.09	-2437.78
25	C1	20	-1794.47	404.982	496.192	-951.575
26	C2	20	709420	236425	127102	421418
27	C3	20	707982	225339	123504	411338
28	C4	20	-3134.41	-161.599	-47.0651	63.9616
29	C5	20	-5772.59	-1086.47	-1251.89	-396.764
30	C6	20	-4890.25	257.277	370.358	-204.883
31	C7	20	1768.56	-92.7935	179.627	293.875
32	C8	20	-785.14	-53.2146	-237.723	234.807
33	C9	20	1963.63	447.189	-13.6209	1164.42
34	C10	20	704569	237651	131195	425150
35	C11	20	666784	229645	123510	398823
36	C12	20	4782.7	1579.78	134.635	360.805
37	D1	20	820.277	1465.59	1514.14	-293.151
38	D2	20	663657	219300	117956	388207
39	D3	20	729681	226754	124416	417635
40	D4	20	2851.57	659.881	152.795	1120.94
41	D5	20	-328.63	552.12	-343.287	-292.152
42	D6	20	-1917.06	369.862	-430.579	-187.077
43	D7	20	2397.93	290.148	-184.977	7.18704
44	D8	20	2741.12	29.8611	-896.407	300.087
45	D9	20	4449.45	736.706	240.621	1658.5
46	D10	20	716724	238152	132284	432785
47	D11	20	666313	225078	121832	398217
48	D12	20	4051.28	735.739	-1123.44	-394.571
49	E1	20	677.982	10.9561	-509.97	1106.63
50	E2	20	622716	206274	110701	371067
51	E3	20	726428	225787	123666	416473
52	E4	20	1354.41	-100.309	-285.173	954.433
53	E5	20	-1831.73	-276.91	-609.988	333.949
54	E6	20	2940.44	530.1	-529.613	-347.978
55	E7	20	7072.17	-110.933	262.248	1131.19
56	E8	20	1091.83	368.401	417.204	1360.69
57	E9	20	4499.87	573.961	242.278	358.317
58	E10	20	610783	195600	108249	353451
59	E11	20	660509	217069	119035	394128
60	E12	20	1814.83	727.252	-206.216	1165.13
61	F1	20	-3694.31	415.451	-433.352	-156.973
62	F2	20	653354	213944	115703	379470
63	F3	20	571501	179913	97958.5	320245
64	F4	20	-1314.07	-559.384	-338.733	-0.544883
65	F5	20	-2793.3	-186.827	-486.351	-533.146
66	F6	20	-2016.53	250.882	230.237	-1067.33
67	F7	20	921.68	-286.345	-269.466	-411.935
68	F8	20	962.693	456.525	-448.613	-417.582
69	F9	20	-386.205	469.47	283.129	964.3
70	F10	20	657058	209713	117696	390796
71	F11	20	654720	214662	117695	389880
72	F12	20	-4990.91	-562.451	-949.627	-712.058
73	G1	20	-3154.19	589.931	-711.487	-1265.2
74	G2	20	601443	200850	107344	350070
75	G3	20	644013	208206	113472	372873
76	G4	20	-2774.89	-235.654	-929.459	-741.894
77	G5	20	-4672.93	-283.275	-12.993	-1136.45
78	G6	20	2905.32	17.6184	-726.382	-967.47
79	G7	20	-634.467	-57.276	-1355.92	-472.621
80	G8	20	988.324	83.8727	-64.4076	-642.979
81	G9	20	24.3229	-73.4133	-528.145	-638.962
82	G10	20	659264	215403	118735	393951
83	G11	20	719571	231751	125621	406928
84	G12	20	-2464.71	588.153	-620.839	108.219
85	H1	20	588904	210722	106361	343059
86	H2	20	587541	197876	104329	343552
87	H3	20	601129	202229	109450	358222
88	H4	20	6906.29	720.692	-67.8609	-449.796
89	H5	20	-17586.6	-691.102	-1405.69	-3060.42
90	H6	20	1201.38	-116.915	162.135	-1152.98
91	H7	20	-9669.15	-407.432	-2045.62	-232.379
92	H8	20	-2222.48	-359.918	-1647.33	21.1045
93	H9	20	-8621.37	-44.8115	-556.436	-1483.25
94	H10	20	661827	220966	120890	398512
95	H11	20	632559	215362	114526	375873
96	H12	20	611942	212449	111140	363056
1	A1	21	-1587.45	940.867	141.336	-1646.37
2	A2	21	5683.35	1529.34	1310.91	1971.35
3	A3	21	-11925.7	170.785	193.061	-2313.78
4	A4	21	-2202.13	490.88	331.8	-269.191
5	A5	21	-2821.51	99.4405	643.458	-854.351
6	A6	21	-8089.13	126.097	87.7057	-1071.36
7	A7	21	-3296.79	266.099	728.774	-251.021
8	A8	21	-8474.79	-319.594	-175.151	-2311.97
9	A9	21	-2098.29	-170.416	160.906	-1724.26
10	A10	21	-589.516	376.234	119.164	-1397.75
11	A11	21	4450.22	175.801	61.4021	1.85573
12	A12	21	3535.35	806.594	78.8612	-2045.79
13	B1	21	-3656.12	-730.43	360.729	-1278.55
14	B2	21	731258	247232	132039	426377
15	B3	21	895811	290714	157583	516942
16	B4	21	-3468.53	-496.787	-200.023	-457.707
17	B5	21	-5201.25	670.245	129.857	-928.161
18	B6	21	-3797.79	2926.63	2764.71	1458.46
19	B7	21	507.343	-207.747	44.7711	-520.273
20	B8	21	-1550.21	-70.0769	-210.887	-121.144
21	B9	21	1268.99	-30.4228	3.42416	-160.561
22	B10	21	642346	214594	117553	385037
23	B11	21	651878	221704	119489	390840
24	B12	21	-3609.55	-90.3468	-756.623	-2082.88
25	C1	21	-2770.31	535.912	213.086	-434.63
26	C2	21	712731	237757	127553	423592
27	C3	21	708881	226294	123745	411647
28	C4	21	-4265.63	-138.157	-226.2	228.648
29	C5	21	-5366.13	-1135.8	-1451.72	-265.715
30	C6	21	-4723.83	216.48	297.278	-343.246
31	C7	21	1428.74	70.6222	315.228	121.461
32	C8	21	-558.834	16.6145	-365.502	349.405
33	C9	21	2565.31	440.779	-113.535	1189.23
34	C10	21	705655	243757	133187	424462
35	C11	21	665408	235319	125206	398543
36	C12	21	4334.44	1515.64	-42.5849	36.7636
37	D1	21	-747.206	1765.15	1905.05	-258.816
38	D2	21	665451	220010	118097	388498
[truncated: 1,882 more rows]

## Sheet: Results
Block Type	96-Well 0.1-mL Block
Calibration Background is expired	Yes
Calibration Background performed on	01-28-2018
Calibration Pure Dye ABY is expired	Yes
Calibration Pure Dye ABY performed on	01-28-2018
Calibration Pure Dye FAM is expired	Yes
Calibration Pure Dye FAM performed on	01-28-2018
Calibration Pure Dye JUN is expired	Yes
Calibration Pure Dye JUN performed on	01-28-2018
Calibration Pure Dye NED is expired	Yes
Calibration Pure Dye NED performed on	01-28-2018
Calibration Pure Dye ROX is expired	Yes
Calibration Pure Dye ROX performed on	01-28-2018
Calibration Pure Dye SYBR is expired	Yes
Calibration Pure Dye SYBR performed on	01-28-2018
Calibration Pure Dye TAMRA is expired	Yes
Calibration Pure Dye TAMRA performed on	01-28-2018
Calibration Pure Dye VIC is expired	Yes
Calibration Pure Dye VIC performed on	01-28-2018
Calibration ROI is expired	Yes
Calibration ROI performed on	01-28-2018
Calibration Uniformity is expired	Yes
Calibration Uniformity performed on	01-28-2018
Chemistry	TAQMAN
Date Created	2020-05-21 15:17:19 PM CST
Experiment Barcode
Experiment Comment
Experiment File Name	D:\Dr 李香瑩\20200507PDE5A\2020-04-08_170052.eds
Experiment Name	2020-04-08_170052
Experiment Run End Time	2020-04-08 18:27:38 PM CST
Experiment Type	Comparative Cт (ΔΔCт)
Instrument Name	272310962
Instrument Serial Number	272310962
Instrument Type	QuantStudio™ 3 System
Passive Reference	ROX
Post-read Stage/Step
Pre-read Stage/Step
Quantification Cycle Method	Ct
Signal Smoothing On	true
Stage/ Cycle where Ct Analysis is performed	Stage2, Step2
User Name
Well	Well Position	Omit	Sample Name	Target Name	Task	Reporter	Quencher		Quantity Mean	Quantity SD	RQ	RQ Min	RQ Max	CT	Ct Mean	Ct SD	Delta Ct	Delta Ct Mean	Delta Ct SD	Delta Ct SE	Delta Delta Ct	Automatic Ct Threshold	Ct Threshold	Automatic Baseline	Baseline Start	Baseline End	Amp Status	Comments	Cq Conf	CQCONF	HIGHSD
14	B2	FALSE	NORMAL	Target 1	UNKNOWN	FAM	NFQ-MGB	N291						34.9777	35.4414	2.33966						TRUE	0.249853	TRUE	3	30	Amp		0.990365	N	Y
14	B2	FALSE	NORMAL	Target 2	UNKNOWN	VIC	NFQ-MGB	N291			1	0.524052	1.90821	28.468	28.4545	2.38895	-6.50972	-6.98688	1.4672	0.423546	0	TRUE	0.0702907	TRUE	3	24	Amp		0.986749	N	Y
15	B3	FALSE	NORMAL	Target 1	UNKNOWN	FAM	NFQ-MGB	N291						35.4341	35.4414	2.33966						TRUE	0.249853	TRUE	3	30	Amp		0.961385	N	Y
15	B3	FALSE	NORMAL	Target 2	UNKNOWN	VIC	NFQ-MGB	N291			1	0.524052	1.90821	28.5526	28.4545	2.38895	-6.8815	-6.98688	1.4672	0.423546	0	TRUE	0.0702907	TRUE	3	24	Amp		0.983317	N	Y
22	B10	FALSE	TUMOR	Target 1	UNKNOWN	FAM	NFQ-MGB	T104						35.5446	34.6665	2.41476						TRUE	0.249853	TRUE	3	30	Amp		0.975689	N	Y
22	B10	FALSE	TUMOR	Target 2	UNKNOWN	VIC	NFQ-MGB	T104			4.6308	1.66992	12.8416	28.1983	25.4683	2.18825	-7.34621	-9.19814	2.31595	0.668558	-2.21126	TRUE	0.0702907	TRUE	3	24	Amp		0.988446	N	Y
23	B11	FALSE	TUMOR	Target 1	UNKNOWN	FAM	NFQ-MGB	T104						36.6114	34.6665	2.41476						TRUE	0.249853	TRUE	3	31	Amp		0.969824	N	Y
23	B11	FALSE	TUMOR	Target 2	UNKNOWN	VIC	NFQ-MGB	T104			4.6308	1.66992	12.8416	28.3349	25.4683	2.18825	-8.27648	-9.19814	2.31595	0.668558	-2.21126	TRUE	0.0702907	TRUE	3	24	Amp		0.986831	N	Y
26	C2	FALSE	NORMAL	Target 1	UNKNOWN	FAM	NFQ-MGB	N156						37.7234	35.4414	2.33966						TRUE	0.249853	TRUE	3	33	Inconclusive		0.891736	N	Y
26	C2	FALSE	NORMAL	Target 2	UNKNOWN	VIC	NFQ-MGB	N156			1	0.524052	1.90821	32.0292	28.4545	2.38895	-5.6942	-6.98688	1.4672	0.423546	0	TRUE	0.0702907	TRUE	3	28	Amp		0.970528	N	Y
27	C3	FALSE	NORMAL	Target 1	UNKNOWN	FAM	NFQ-MGB	N156						37.4937	35.4414	2.33966						TRUE	0.249853	TRUE	3	32	Inconclusive		0.93609	N	Y
27	C3	FALSE	NORMAL	Target 2	UNKNOWN	VIC	NFQ-MGB	N156			1	0.524052	1.90821	32.2776	28.4545	2.38895	-5.21617	-6.98688	1.4672	0.423546	0	TRUE	0.0702907	TRUE	3	28	Amp		0.975624	N	Y
34	C10	FALSE	TUMOR	Target 1	UNKNOWN	FAM	NFQ-MGB	T83						33.7801	34.6665	2.41476						TRUE	0.249853	TRUE	3	28	Amp		0.987866	N	Y
34	C10	FALSE	TUMOR	Target 2	UNKNOWN	VIC	NFQ-MGB	T83			4.6308	1.66992	12.8416	22.5083	25.4683	2.18825	-11.2718	-9.19814	2.31595	0.668558	-2.21126	TRUE	0.0702907	TRUE	3	18	Amp		0.892652	N	Y
35	C11	FALSE	TUMOR	Target 1	UNKNOWN	FAM	NFQ-MGB	T83						33.6668	34.6665	2.41476						TRUE	0.249853	TRUE	3	28	Amp		0.991942	N	Y
35	C11	FALSE	TUMOR	Target 2	UNKNOWN	VIC	NFQ-MGB	T83			4.6308	1.66992	12.8416	22.4027	25.4683	2.18825	-11.2641	-9.19814	2.31595	0.668558	-2.21126	TRUE	0.0702907	TRUE	3	18	Amp		0.877525	N	Y
38	D2	FALSE	NORMAL	Target 1	UNKNOWN	FAM	NFQ-MGB	N135						35.3601	35.4414	2.33966						TRUE	0.249853	TRUE	3	30	Amp		0.985577	N	Y
38	D2	FALSE	NORMAL	Target 2	UNKNOWN	VIC	NFQ-MGB	N135			1	0.524052	1.90821	27.7545	28.4545	2.38895	-7.60553	-6.98688	1.4672	0.423546	0	TRUE	0.0702907	TRUE	3	23	Amp		0.985355	N	Y
39	D3	FALSE	NORMAL	Target 1	UNKNOWN	FAM	NFQ-MGB	N135						35.8318	35.4414	2.33966						TRUE	0.249853	TRUE	3	30	Amp		0.976256	N	Y
39	D3	FALSE	NORMAL	Target 2	UNKNOWN	VIC	NFQ-MGB	N135			1	0.524052	1.90821	27.8587	28.4545	2.38895	-7.97313	-6.98688	1.4672	0.423546	0	TRUE	0.0702907	TRUE	3	24	Amp		0.982898	N	Y
46	D10	FALSE	TUMOR	Target 1	UNKNOWN	FAM	NFQ-MGB	T115						34.1676	34.6665	2.41476						TRUE	0.249853	TRUE	3	29	Amp		0.965229	N	Y
46	D10	FALSE	TUMOR	Target 2	UNKNOWN	VIC	NFQ-MGB	T115			4.6308	1.66992	12.8416	23.0272	25.4683	2.18825	-11.1404	-9.19814	2.31595	0.668558	-2.21126	TRUE	0.0702907	TRUE	3	19	Amp		0.978284	N	Y
47	D11	FALSE	TUMOR	Target 1	UNKNOWN	FAM	NFQ-MGB	T115						33.7737	34.6665	2.41476						TRUE	0.249853	TRUE	3	28	Amp		0.992582	N	Y
47	D11	FALSE	TUMOR	Target 2	UNKNOWN	VIC	NFQ-MGB	T115			4.6308	1.66992	12.8416	23.0635	25.4683	2.18825	-10.7101	-9.19814	2.31595	0.668558	-2.21126	TRUE	0.0702907	TRUE	3	19	Amp		0.98996	N	Y
50	E2	FALSE	NORMAL	Target 1	UNKNOWN	FAM	NFQ-MGB	N422						39.2086	35.4414	2.33966						TRUE	0.249853	TRUE	3	34	Inconclusive		0	Y	Y
50	E2	FALSE	NORMAL	Target 2	UNKNOWN	VIC	NFQ-MGB	N422			1	0.524052	1.90821	29.0593	28.4545	2.38895	-10.1492	-6.98688	1.4672	0.423546	0	TRUE	0.0702907	TRUE	3	25	Amp		0.988332	N	Y
51	E3	FALSE	NORMAL	Target 1	UNKNOWN	FAM	NFQ-MGB	N422						37.7136	35.4414	2.33966						TRUE	0.249853	TRUE	3	32	Inconclusive		0.980303	N	Y
51	E3	FALSE	NORMAL	Target 2	UNKNOWN	VIC	NFQ-MGB	N422			1	0.524052	1.90821	29.4182	28.4545	2.38895	-8.29545	-6.98688	1.4672	0.423546	0	TRUE	0.0702907	TRUE	3	25	Amp		0.98717	N	Y
58	E10	FALSE	TUMOR	Target 1	UNKNOWN	FAM	NFQ-MGB	T271						39.331	34.6665	2.41476						TRUE	0.249853	TRUE	3	34	Inconclusive		0	Y	Y
58	E10	FALSE	TUMOR	Target 2	UNKNOWN	VIC	NFQ-MGB	T271			4.6308	1.66992	12.8416	27.1009	25.4683	2.18825	-12.2301	-9.19814	2.31595	0.668558	-2.21126	TRUE	0.0702907	TRUE	3	23	Amp		0.988446	N	Y
59	E11	FALSE	TUMOR	Target 1	UNKNOWN	FAM	NFQ-MGB	T271						38.3552	34.6665	2.41476						TRUE	0.249853	TRUE	3	33	Inconclusive		0.832978	N	Y
59	E11	FALSE	TUMOR	Target 2	UNKNOWN	VIC	NFQ-MGB	T271			4.6308	1.66992	12.8416	27.1639	25.4683	2.18825	-11.1914	-9.19814	2.31595	0.668558	-2.21126	TRUE	0.0702907	TRUE	3	23	Amp		0.989402	N	Y
62	F2	FALSE	NORMAL	Target 1	UNKNOWN	FAM	NFQ-MGB	N526						33.9205	35.4414	2.33966						TRUE	0.249853	TRUE	3	28	Amp		0.9877	N	Y
62	F2	FALSE	NORMAL	Target 2	UNKNOWN	VIC	NFQ-MGB	N526			1	0.524052	1.90821	28.5576	28.4545	2.38895	-5.36292	-6.98688	1.4672	0.423546	0	TRUE	0.0702907	TRUE	3	24	Amp		0.988622	N	Y
63	F3	FALSE	NORMAL	Target 1	UNKNOWN	FAM	NFQ-MGB	N526						34.0835	35.4414	2.33966						TRUE	0.249853	TRUE	3	29	Amp		0.979167	N	Y
63	F3	FALSE	NORMAL	Target 2	UNKNOWN	VIC	NFQ-MGB	N526			1	0.524052	1.90821	28.7099	28.4545	2.38895	-5.37354	-6.98688	1.4672	0.423546	0	TRUE	0.0702907	TRUE	3	24	Amp		0.991125	N	Y
70	F10	FALSE	TUMOR	Target 1	UNKNOWN	FAM	NFQ-MGB	T322						33.7146	34.6665	2.41476						TRUE	0.249853	TRUE	3	29	Amp		0.972759	N	Y
70	F10	FALSE	TUMOR	Target 2	UNKNOWN	VIC	NFQ-MGB	T322			4.6308	1.66992	12.8416	26.338	25.4683	2.18825	-7.37655	-9.19814	2.31595	0.668558	-2.21126	TRUE	0.0702907	TRUE	3	22	Amp		0.989376	N	Y
71	F11	FALSE	TUMOR	Target 1	UNKNOWN	FAM	NFQ-MGB	T322						34.0628	34.6665	2.41476						TRUE	0.249853	TRUE	3	29	Amp		0.9633	N	Y
71	F11	FALSE	TUMOR	Target 2	UNKNOWN	VIC	NFQ-MGB	T322			4.6308	1.66992	12.8416	26.3498	25.4683	2.18825	-7.71299	-9.19814	2.31595	0.668558	-2.21126	TRUE	0.0702907	TRUE	3	22	Amp		0.987834	N	Y
74	G2	FALSE	NORMAL	Target 1	UNKNOWN	FAM	NFQ-MGB	N375						31.6778	35.4414	2.33966						TRUE	0.249853	TRUE	3	26	Amp		0.993483	N	Y
74	G2	FALSE	NORMAL	Target 2	UNKNOWN	VIC	NFQ-MGB	N375			1	0.524052	1.90821	24.2805	28.4545	2.38895	-7.39738	-6.98688	1.4672	0.423546	0	TRUE	0.0702907	TRUE	3	20	Amp		0.948929	N	Y
75	G3	FALSE	NORMAL	Target 1	UNKNOWN	FAM	NFQ-MGB	N375						31.8715	35.4414	2.33966						TRUE	0.249853	TRUE	3	26	Amp		0.985965	N	Y
75	G3	FALSE	NORMAL	Target 2	UNKNOWN	VIC	NFQ-MGB	N375			1	0.524052	1.90821	24.4877	28.4545	2.38895	-7.38379	-6.98688	1.4672	0.423546	0	TRUE	0.0702907	TRUE	3	20	Amp		0.949427	N	Y
82	G10	FALSE	TUMOR	Target 1	UNKNOWN	FAM	NFQ-MGB	T243						31.5494	34.6665	2.41476						TRUE	0.249853	TRUE	3	26	Amp		0.990924	N	Y
82	G10	FALSE	TUMOR	Target 2	UNKNOWN	VIC	NFQ-MGB	T243			4.6308	1.66992	12.8416	25.5048	25.4683	2.18825	-6.04461	-9.19814	2.31595	0.668558	-2.21126	TRUE	0.0702907	TRUE	3	21	Amp		0.991741	N	Y
83	G11	FALSE	TUMOR	Target 1	UNKNOWN	FAM	NFQ-MGB	T243						31.4408	34.6665	2.41476						TRUE	0.249853	TRUE	3	26	Amp		0.992781	N	Y
83	G11	FALSE	TUMOR	Target 2	UNKNOWN	VIC	NFQ-MGB	T243			4.6308	1.66992	12.8416	25.6279	25.4683	2.18825	-5.81293	-9.19814	2.31595	0.668558	-2.21126	TRUE	0.0702907	TRUE	3	21	Amp		0.989554	N	Y
85	H1	FALSE	NORMAL	Target 1	NTC	FAM	NFQ-MGB							Undetermined								TRUE	0.249853	TRUE	3	39	No Amp		0	N	N
85	H1	FALSE	NORMAL	Target 2	NTC	VIC	NFQ-MGB							Undetermined								TRUE	0.0702907	TRUE	3	39	No Amp		0	N	N
86	H2	FALSE	NORMAL	Target 1	NTC	FAM	NFQ-MGB							Undetermined								TRUE	0.249853	TRUE	3	39	No Amp		0	N	N
86	H2	FALSE	NORMAL	Target 2	NTC	VIC	NFQ-MGB							Undetermined								TRUE	0.0702907	TRUE	3	39	No Amp		0	N	N
87	H3	FALSE	NORMAL	Target 1	NTC	FAM	NFQ-MGB							Undetermined								TRUE	0.249853	TRUE	3	39	No Amp		0	N	N
87	H3	FALSE	NORMAL	Target 2	NTC	VIC	NFQ-MGB							Undetermined								TRUE	0.0702907	TRUE	3	39	No Amp		0	N	N
94	H10	FALSE	TUMOR	Target 1	NTC	FAM	NFQ-MGB							Undetermined								TRUE	0.249853	TRUE	3	39	No Amp		0	N	N
94	H10	FALSE	TUMOR	Target 2	NTC	VIC	NFQ-MGB							Undetermined								TRUE	0.0702907	TRUE	3	39	No Amp		0	N	N
95	H11	FALSE	TUMOR	Target 1	NTC	FAM	NFQ-MGB							Undetermined								TRUE	0.249853	TRUE	3	39	No Amp		0	N	N
95	H11	FALSE	TUMOR	Target 2	NTC	VIC	NFQ-MGB							Undetermined								TRUE	0.0702907	TRUE	3	39	No Amp		0	N	N
96	H12	FALSE	TUMOR	Target 1	NTC	FAM	NFQ-MGB							Undetermined								TRUE	0.249853	TRUE	3	39	No Amp		0	N	N
96	H12	FALSE	TUMOR	Target 2	NTC	VIC	NFQ-MGB							Undetermined								TRUE	0.0702907	TRUE	3	39	No Amp		0	N	N
Analysis Type	Multiplex
Endogenous Control	Target 1
RQ Min/Max Confidence Level	95.0
Reference Sample	NORMAL

## Sheet: Reagent Information
Block Type	96-Well 0.1-mL Block
Calibration Background is expired	Yes
Calibration Background performed on	01-28-2018
Calibration Pure Dye ABY is expired	Yes
Calibration Pure Dye ABY performed on	01-28-2018
Calibration Pure Dye FAM is expired	Yes
Calibration Pure Dye FAM performed on	01-28-2018
Calibration Pure Dye JUN is expired	Yes
Calibration Pure Dye JUN performed on	01-28-2018
Calibration Pure Dye NED is expired	Yes
Calibration Pure Dye NED performed on	01-28-2018
Calibration Pure Dye ROX is expired	Yes
Calibration Pure Dye ROX performed on	01-28-2018
Calibration Pure Dye SYBR is expired	Yes
Calibration Pure Dye SYBR performed on	01-28-2018
Calibration Pure Dye TAMRA is expired	Yes
Calibration Pure Dye TAMRA performed on	01-28-2018
Calibration Pure Dye VIC is expired	Yes
Calibration Pure Dye VIC performed on	01-28-2018
Calibration ROI is expired	Yes
Calibration ROI performed on	01-28-2018
Calibration Uniformity is expired	Yes
Calibration Uniformity performed on	01-28-2018
Chemistry	TAQMAN
Date Created	2020-05-21 15:17:20 PM CST
Experiment Barcode
Experiment Comment
Experiment File Name	D:\Dr Lee\20200507PDE5A\2020-04-08_170052.eds
Experiment Name	2020-04-08_170052
Experiment Run End Time	2020-04-08 18:27:38 PM CST
Experiment Type	Comparative Cт (ΔΔCт)
Instrument Name	272310962
Instrument Serial Number	272310962
Instrument Type	QuantStudio™ 3 System
Passive Reference	ROX
Post-read Stage/Step
Pre-read Stage/Step
Quantification Cycle Method	Ct
Signal Smoothing On	true
Stage/ Cycle where Ct Analysis is performed	Stage2, Step2
User Name
Reagent Type	Reagent Name	Reagent Part Number	Reagent Lot Number	Reagent Expiration Date
